# Supplementary material for: 4-Amino­benzoic acid 4-methyl­pyridine/4-methyl­pyridinium 4-amino­benzoate 0.58/0.42: a redetermination from the original data
Source: Acta Crystallogr E Crystallogr Commun. 2017 Sep 19;73(Pt 10):1508–12. doi: 10.1107/S2056989017013226 (PMC5730305; doi:10.1107/S2056989017013226)
Supplement: Supplementary file 1 [file e-73-01508-sup1.cif]

##############################################################################
#                                                                            #
# This CIF contains the data in a paper accepted for publication in          #
# Acta Crystallographica Section E. It conforms to the requirements of       #
# Notes for Authors for Acta Crystallographica Section E, and has been       #
# peer reviewed under the auspices of the IUCr Commission on Journals.       #
#                                                                            #
# Full details of the Crystallographic Information File format               #
# are given in the paper "The Crystallographic Information File (CIF):       #
# a New Standard Archive File for Crystallography" by S. R. Hall, F. H.      #
# Allen and I. D. Brown [Acta Cryst. (1991), A47, 655-685].                  #
#                                                                            #
# The current version of the core CIF dictionary is obtainable from          #
# ftp://ftp.iucr.org/pub/cif_core.dic.                                       #
#                                                                            #
# Software is freely available for graphical display of the structure(s)     #
# in this CIF. For information consult the CIF software page                 #
# http://www.iucr.org/resources/cif/software.                                #
#                                                                            #
# This file may be used for bona fide research purposes within the           #
# scientific community so long as proper attribution is given to the journal # 
# article from which it was obtained.                                        #
#                                                                            #
##############################################################################
data_global
_audit_creation_method
;
  This CIF is composed of the parts of
the original CIF which was downloaded from the
web page of Acta Cryst. and of the items
which was generated by JANA2006 after the
improved refinement.
;
_journal_date_recd_electronic     2017-09-05
_journal_date_accepted     2017-09-14
_journal_name_full     'Acta Crystallographica, Section E'
_journal_year     2017
_journal_volume     73
_journal_issue     10
_journal_page_first     1508
_journal_page_last     1512
_journal_paper_category     GO
_journal_paper_doi     10.1107/S2056989017013226
_journal_coeditor_code     SU5390
_publ_contact_author_name     'Jan F\'abry'
_publ_contact_author_address
;            Jan F\'abry
             Institute of Physics Czech Acad. Sci.
             Na Slovance 2
      182 21 Praha 8
             Czech Republic
;
_publ_contact_author_email     fabry@fzu.cz
_publ_contact_author_fax     '(420)2 8689 0527'
_publ_contact_author_phone     '(420)2 6605 2695'
_publ_section_title
;
4-Aminobenzoic acid 4-methylpyridine/4-methylpyridinium 4-aminobenzoate
0.58/0.42: a redetermination from the original data
;
loop_
    _publ_author_name
    _publ_author_address
    'F\'abry, Jan'
;Inst. of Physics of the Czech Academy of Sciences
 Na Slovance 2,
 182 21 Praha 8
 Czech Republic
;
_publ_section_synopsis
;
The title structure, 4-aminobenzoic acid 4-methylpyridine/4-methylpyridinium
4-aminobenzoate 0.58/0.42, has been redetermined from the data published by
Kumar <i>et al.</i> (2015). <i>Acta Cryst.</i> E<b>71</b>, o125-o126. The
motivation for this redetermination follows from negligence of important
features of the difference electron-density maps as well as from wrongly
applied constraints, which significantly affect the structural model. The
corrections affect mainly the positions of the H atoms involved in the
hydrogen bonds (centered on the primary amine group for which the H atom
turned out to be disordered over two positions about the centre of an
N...H...O hydrogen bond) and the methyl group, which is disordered and has now
been remodelled.
;
data_I
_chemical_name_systematic
;
4-Aminobenzoic acid 4-methylpyridine/4-methylpyridinium 4-aminobenzoate
0.58/0.42
;
_chemical_name_common     ?
_chemical_formula_moiety
;
0.58(C6 H7 N, C7 H7 N O2), 0.42(C6 H8 N +, C7 H6 N O2 -)
;
_chemical_formula_sum     'C13 H14 N2 O2'
_chemical_formula_structural     ?
_chemical_formula_analytical     ?
_chemical_formula_iupac
;
0.58(C6 H7 N, C7 H7 N O2), 0.42(C6 H8 N +, C7 H6 N O2 -)
;
_chemical_formula_weight     230.3
_chemical_melting_point     ?
_symmetry_cell_setting     monoclinic
_symmetry_space_group_name_H-M     'P c'
_symmetry_space_group_name_Hall     'P -2yc'
loop_
    _space_group_symop_id
    _space_group_symop_operation_xyz
    1 x,y,z
    2 x,-y,z+1/2
_cell_length_a     7.5970(7)
_cell_length_b     11.6665(12)
_cell_length_c     7.6754(8)
_cell_angle_alpha     90
_cell_angle_beta     114.200(3)
_cell_angle_gamma     90
_cell_volume     620.49(11)
_cell_formula_units_Z     2
_cell_measurement_reflns_used     2749
_cell_measurement_theta_min     3.4
_cell_measurement_theta_max     21.8
_cell_measurement_temperature     295
_cell_special_details     ?
_exptl_crystal_description     block
_exptl_crystal_colour     colourless
_exptl_crystal_size_max     0.28
_exptl_crystal_size_mid     0.24
_exptl_crystal_size_min     0.20
_exptl_crystal_size_rad     ?
_exptl_crystal_density_diffrn     1.2325
_exptl_crystal_density_meas     ?
_exptl_crystal_density_method     ?
_exptl_crystal_F_000     244
loop_
    _exptl_crystal_face_index_h
    _exptl_crystal_face_index_k
    _exptl_crystal_face_index_l
    _exptl_crystal_face_perp_dist
    ? ? ? ?
_exptl_absorpt_coefficient_mu     0.085
_exptl_absorpt_correction_type     multi-scan
_exptl_absorpt_process_details
;
(<i>SADABS</i>; Krause <i>et al.</i>,  2015)
;
_exptl_absorpt_correction_T_min     0.9767
_exptl_absorpt_correction_T_max     0.9833
_exptl_special_details     ?
_diffrn_ambient_temperature     295
_diffrn_radiation_type     'Mo K\a'
_diffrn_radiation_wavelength     0.71073
_diffrn_radiation_source     'fine-focus sealed tube'
_diffrn_radiation_monochromator     graphite
_diffrn_measurement_device_type     'Bruker Kappa APEXII CCD'
_diffrn_measurement_method     '\w and \f scan'
_diffrn_detector_area_resol_mean     ?
_diffrn_reflns_number     10064
_diffrn_reflns_av_R_equivalents     0.0301
_diffrn_reflns_av_sigmaI/netI     0.0273
_diffrn_reflns_theta_min     3.39
_diffrn_reflns_theta_max     26.71
_diffrn_reflns_theta_full     26.71
_diffrn_measured_fraction_theta_max     0.995
_diffrn_measured_fraction_theta_full     0.995
_diffrn_reflns_limit_h_min     -9
_diffrn_reflns_limit_h_max     8
_diffrn_reflns_limit_k_min     -14
_diffrn_reflns_limit_k_max     14
_diffrn_reflns_limit_l_min     -9
_diffrn_reflns_limit_l_max     9
_diffrn_reflns_reduction_process     ?
_diffrn_standards_number     0
_diffrn_standards_interval_count     .
_diffrn_standards_interval_time     .
_diffrn_standards_decay_%     ?
loop_
    _diffrn_standard_refln_index_h
    _diffrn_standard_refln_index_k
    _diffrn_standard_refln_index_l
    ? ? ?
loop_
    _refln_index_h
    _refln_index_k
    _refln_index_l
    _refln_observed_status
    _refln_F_squared_meas
    _refln_F_squared_calc
    -2 0 0 o 654.63 701.66
    -3 0 0 o 1684.34 1599.62
    -4 0 0 o 504.99 481.53
    -5 0 0 o 42.80 41.17
    -6 0 0 o 24.47 24.11
    -7 0 0 o 17.32 24.13
    -8 0 0 o 3.63 3.17
    1 1 0 o 212.37 215.82
    -1 1 0 o 215.19 215.61
    2 1 0 o 203.00 227.30
    -2 1 0 o 211.56 227.15
    -3 1 0 o 295.54 275.17
    -4 1 0 o 1.61 1.01
    -5 1 0 o 18.43 19.68
    -6 1 0 o 27.29 25.42
    -7 1 0 o 4.23 2.83
    -8 1 0 o 3.93 2.09
    0 2 0 o 492.61 523.88
    1 2 0 o 452.43 480.04
    -1 2 0 o 458.87 480.48
    2 2 0 o 206.33 206.31
    -2 2 0 o 203.21 206.45
    3 2 0 o 204.51 202.91
    -3 2 0 o 208.24 202.97
    4 2 0 o 30.41 32.05
    -4 2 0 o 31.42 32.10
    -5 2 0 < -0.10 0.20
    -6 2 0 o 5.34 5.20
    -7 2 0 < 1.11 0.12
    -8 2 0 < 0.60 0.29
    0 3 0 o 0.81 1.32
    1 3 0 o 18.63 20.82
    -1 3 0 o 19.23 20.85
    2 3 0 o 18.63 19.26
    -2 3 0 o 19.53 19.27
    3 3 0 o 43.80 42.66
    -3 3 0 o 42.80 42.72
    4 3 0 o 46.52 45.21
    -4 3 0 o 44.41 45.12
    5 3 0 o 32.93 31.89
    -5 3 0 o 32.83 31.97
    -6 3 0 o 58.30 55.06
    -7 3 0 o 7.35 7.74
    -8 3 0 o 4.73 3.16
    0 4 0 < 0.00 0.42
    1 4 0 o 738.10 781.56
    -1 4 0 o 727.43 781.80
    2 4 0 o 210.46 206.75
    -2 4 0 o 210.55 206.82
    3 4 0 o 181.45 181.73
    -3 4 0 o 181.86 181.73
    4 4 0 o 63.24 66.06
    -4 4 0 o 67.06 66.11
    5 4 0 o 83.17 105.10
    -5 4 0 o 101.70 105.11
    -6 4 0 o 41.69 37.38
    -7 4 0 < -0.20 0.28
    -8 4 0 < 1.51 1.03
    0 5 0 o 2.22 2.49
    1 5 0 o 57.90 55.80
    -1 5 0 o 57.90 55.69
    2 5 0 o 116.61 112.54
    -2 5 0 o 115.40 112.39
    3 5 0 o 41.79 40.91
    -3 5 0 o 40.98 40.90
    4 5 0 o 27.19 25.49
    -4 5 0 o 25.78 25.56
    5 5 0 o 18.23 19.77
    -5 5 0 o 17.52 19.71
    -6 5 0 o 56.49 53.04
    -7 5 0 o 2.82 3.39
    -8 5 0 < 2.62 0.84
    0 6 0 < 0.50 0.01
    1 6 0 o 140.57 151.62
    -1 6 0 o 137.25 151.63
    2 6 0 o 48.54 52.68
    -2 6 0 o 49.84 52.76
    3 6 0 o 46.52 46.46
    -3 6 0 o 48.03 46.34
    4 6 0 o 86.30 90.62
    -4 6 0 o 89.02 90.65
    5 6 0 < 0.40 0.69
    -5 6 0 < 0.00 0.70
    -6 6 0 o 8.96 8.65
    -7 6 0 < 2.42 2.62
    -8 6 0 < 1.91 0.52
    0 7 0 o 76.13 78.79
    1 7 0 o 25.48 24.22
    -1 7 0 o 25.07 24.23
    2 7 0 o 59.31 55.70
    -2 7 0 o 57.90 55.64
    3 7 0 o 10.37 9.85
    -3 7 0 o 10.07 9.80
    4 7 0 o 48.94 46.58
    -4 7 0 o 47.83 46.57
    5 7 0 o 29.91 21.78
    -5 7 0 o 22.25 21.75
    -6 7 0 < 0.81 1.48
    -7 7 0 < 1.61 2.40
    0 8 0 o 57.09 49.94
    1 8 0 o 8.36 7.92
    -1 8 0 o 8.66 7.95
    2 8 0 o 19.03 17.40
    -2 8 0 o 21.65 17.39
    3 8 0 o 8.26 6.17
    -3 8 0 o 5.44 6.17
    4 8 0 o 57.80 57.91
    -4 8 0 o 57.20 57.97
    5 8 0 o 8.16 8.88
    -5 8 0 o 9.67 8.85
    -6 8 0 < 0.40 0.70
    -7 8 0 o 4.23 2.92
    0 9 0 o 20.14 18.92
    1 9 0 o 16.92 16.07
    -1 9 0 o 18.13 16.11
    2 9 0 o 34.74 33.93
    -2 9 0 o 37.96 33.88
    3 9 0 o 15.81 15.81
    -3 9 0 o 12.28 15.79
    4 9 0 o 33.43 32.34
    -4 9 0 o 29.81 32.39
    5 9 0 < 1.71 6.44
    -5 9 0 o 6.75 6.42
    -6 9 0 o 3.42 2.97
    0 10 0 < -0.20 0.14
    1 10 0 o 11.88 12.21
    -1 10 0 o 10.67 12.19
    2 10 0 o 17.12 13.92
    -2 10 0 o 15.10 13.93
    3 10 0 < 1.51 1.90
    -3 10 0 < 1.81 1.89
    4 10 0 o 4.33 5.39
    -4 10 0 o 4.33 5.40
    5 10 0 o 8.86 5.81
    -5 10 0 o 7.05 5.82
    -6 10 0 < -0.10 0.20
    0 11 0 o 12.39 13.10
    1 11 0 o 17.82 16.68
    -1 11 0 o 15.10 16.66
    2 11 0 o 13.49 14.08
    -2 11 0 o 14.90 14.07
    3 11 0 o 16.61 16.70
    -3 11 0 o 15.91 16.72
    4 11 0 < 0.70 2.78
    -4 11 0 < 1.81 2.78
    5 11 0 < 0.00 0.34
    -5 11 0 < 0.81 0.33
    0 12 0 o 12.69 15.00
    1 12 0 o 8.46 8.67
    -1 12 0 o 7.15 8.67
    2 12 0 o 23.76 21.51
    -2 12 0 o 21.45 21.49
    3 12 0 < 0.60 0.27
    -3 12 0 < -0.40 0.27
    -4 12 0 o 3.22 4.39
    -5 12 0 < 0.60 0.41
    0 13 0 o 8.96 8.18
    1 13 0 o 7.65 8.12
    -1 13 0 o 5.44 8.15
    2 13 0 o 11.18 9.47
    -2 13 0 o 10.67 9.44
    3 13 0 < 9.77 8.13
    -3 13 0 o 8.46 8.13
    -4 13 0 < -0.40 0.51
    0 14 0 < 1.11 0.26
    1 14 0 < 0.81 1.42
    -1 14 0 < 0.20 1.43
    2 14 0 < -0.50 0.02
    -2 14 0 < -0.60 0.02
    -9 1 1 o 2.62 0.37
    -8 1 1 o 2.62 1.60
    -7 1 1 < 1.41 3.27
    -6 1 1 o 12.39 12.37
    -5 1 1 o 11.78 12.00
    -4 1 1 o 109.25 110.57
    4 1 -1 o 109.66 110.39
    -3 1 1 o 409.93 434.15
    3 1 -1 o 400.17 434.12
    -2 1 1 o 191.42 193.27
    2 1 -1 o 190.32 193.15
    -1 1 1 o 629.45 644.07
    1 1 -1 o 625.12 643.59
    0 1 1 o 413.36 408.45
    0 1 -1 o 413.76 408.30
    1 1 1 o 166.75 169.54
    -1 1 -1 o 166.25 169.75
    2 1 1 o 173.00 176.24
    -2 1 -1 o 171.49 176.29
    3 1 1 o 8.96 9.08
    -3 1 -1 o 9.06 9.10
    -4 1 -1 o 20.04 21.09
    -5 1 -1 o 25.68 27.64
    -6 1 -1 o 3.22 4.74
    -7 1 -1 o 2.62 1.99
    -8 1 -1 o 3.22 1.50
    -9 2 1 < 1.81 0.93
    -8 2 1 o 5.03 5.23
    -7 2 1 o 6.95 8.15
    -6 2 1 o 16.92 19.04
    -5 2 1 o 3.12 3.09
    5 2 -1 o 5.44 3.09
    -4 2 1 o 326.05 315.74
    4 2 -1 o 325.25 315.69
    -3 2 1 o 23.06 22.45
    3 2 -1 o 22.05 22.44
    -2 2 1 o 176.82 195.76
    2 2 -1 o 178.74 195.82
    -1 2 1 o 6351.00 6448.37
    1 2 -1 o 6366.40 6449.34
    0 2 1 o 1953.60 2041.19
    0 2 -1 o 1949.88 2040.62
    1 2 1 o 82.27 80.46
    -1 2 -1 o 81.56 80.68
    2 2 1 o 549.30 559.86
    -2 2 -1 o 545.17 559.80
    3 2 1 o 235.23 211.90
    -3 2 -1 o 234.32 212.16
    4 2 1 o 17.62 17.66
    -4 2 -1 o 17.02 17.70
    -5 2 -1 o 61.63 66.16
    -6 2 -1 o 16.72 20.06
    -7 2 -1 < 0.60 1.50
    -8 2 -1 < 2.52 1.82
    -8 3 1 < 1.01 0.52
    -7 3 1 o 12.79 13.92
    -6 3 1 o 54.28 51.28
    -5 3 1 o 23.36 22.38
    5 3 -1 o 22.35 22.37
    -4 3 1 o 64.55 65.35
    4 3 -1 o 61.42 65.35
    -3 3 1 o 6.04 5.73
    3 3 -1 o 5.54 5.74
    -2 3 1 o 54.98 58.29
    2 3 -1 o 54.88 58.21
    -1 3 1 o 814.83 852.07
    1 3 -1 o 818.86 852.02
    0 3 1 o 499.35 536.81
    0 3 -1 o 501.16 536.64
    1 3 1 o 267.85 280.56
    -1 3 -1 o 273.49 280.52
    2 3 1 o 52.06 50.68
    -2 3 -1 o 52.46 50.66
    3 3 1 o 90.12 85.78
    -3 3 -1 o 83.78 85.83
    -4 3 -1 o 47.33 45.48
    5 3 1 o 131.71 139.45
    -5 3 -1 o 143.90 139.50
    -6 3 -1 o 10.37 12.89
    -7 3 -1 < 1.71 2.60
    -8 3 -1 < 2.42 1.25
    -8 4 1 < 2.92 1.17
    -7 4 1 o 9.06 7.08
    -6 4 1 o 12.18 14.36
    6 4 -1 o 18.33 14.36
    -5 4 1 o 52.26 56.79
    5 4 -1 o 50.45 56.81
    -4 4 1 o 6.85 7.51
    4 4 -1 o 7.85 7.49
    -3 4 1 o 61.53 59.70
    3 4 -1 o 58.30 59.71
    -2 4 1 o 184.07 185.10
    2 4 -1 o 183.37 185.17
    -1 4 1 o 396.54 421.00
    1 4 -1 o 398.66 421.23
    0 4 1 o 169.67 173.76
    0 4 -1 o 168.97 173.72
    1 4 1 o 156.99 163.37
    -1 4 -1 o 159.20 163.68
    2 4 1 o 313.77 297.70
    -2 4 -1 o 310.14 297.61
    3 4 1 o 55.79 55.18
    -3 4 -1 o 56.59 55.13
    4 4 1 o 10.07 11.20
    -4 4 -1 o 10.17 11.21
    5 4 1 o 15.31 15.94
    -5 4 -1 o 16.01 15.87
    -6 4 -1 o 30.31 29.79
    -7 4 -1 o 3.73 2.56
    -8 5 1 < 0.60 0.59
    -7 5 1 o 19.23 17.28
    -6 5 1 o 3.32 3.75
    6 5 -1 < 3.12 3.74
    -5 5 1 o 11.18 11.86
    5 5 -1 o 12.39 11.86
    -4 5 1 o 22.76 22.60
    4 5 -1 o 24.17 22.65
    -3 5 1 o 10.57 10.83
    3 5 -1 o 10.88 10.78
    -2 5 1 o 8.76 8.67
    2 5 -1 o 9.16 8.71
    -1 5 1 o 122.04 115.31
    1 5 -1 o 123.75 115.45
    0 5 1 o 167.05 166.02
    0 5 -1 o 172.39 165.98
    1 5 1 o 167.36 162.95
    -1 5 -1 o 170.28 162.83
    2 5 1 o 50.25 49.85
    -2 5 -1 o 49.44 49.75
    3 5 1 o 27.79 27.17
    -3 5 -1 o 26.28 27.22
    4 5 1 o 44.41 47.33
    -4 5 -1 o 50.25 47.32
    -5 5 -1 o 12.49 14.24
    -6 5 -1 o 11.08 11.28
    -7 5 -1 < 1.51 0.83
    -8 6 1 < 1.51 1.22
    -7 6 1 o 18.02 15.18
    -6 6 1 o 16.61 16.19
    6 6 -1 o 16.61 16.20
    -5 6 1 o 186.99 182.04
    5 6 -1 o 188.20 182.03
    -4 6 1 o 3.93 4.25
    4 6 -1 o 4.53 4.22
    -3 6 1 o 86.80 83.27
    3 6 -1 o 84.89 83.38
    -2 6 1 o 256.37 252.81
    2 6 -1 o 262.01 252.55
    -1 6 1 o 237.44 233.55
    1 6 -1 o 243.28 233.81
    0 6 1 o 160.01 165.06
    0 6 -1 o 160.71 164.83
    1 6 1 o 225.46 223.85
    -1 6 -1 o 231.30 224.10
    2 6 1 o 101.50 95.42
    -2 6 -1 o 103.62 95.34
    3 6 1 o 8.06 7.14
    -3 6 -1 o 7.95 7.15
    4 6 1 o 161.01 159.00
    -4 6 -1 o 158.29 159.01
    -5 6 -1 o 29.00 27.29
    -6 6 -1 o 11.18 11.78
    -7 6 -1 o 5.34 3.13
    -8 7 1 o 4.63 2.67
    -7 7 1 < 0.60 0.24
    -6 7 1 < 0.20 0.90
    6 7 -1 < -0.50 0.91
    -5 7 1 o 92.54 88.36
    5 7 -1 o 91.33 88.24
    -4 7 1 o 100.70 103.91
    4 7 -1 o 104.82 104.03
    -3 7 1 o 6.85 7.60
    3 7 -1 o 7.15 7.57
    -2 7 1 o 46.12 44.94
    2 7 -1 o 46.82 44.82
    -1 7 1 o 151.04 145.93
    1 7 -1 o 150.04 145.95
    0 7 1 o 151.04 147.74
    0 7 -1 o 153.06 147.76
    1 7 1 o 41.08 39.10
    -1 7 -1 o 43.50 39.20
    2 7 1 < 0.00 0.10
    -2 7 -1 < 0.00 0.10
    3 7 1 o 80.36 80.90
    -3 7 -1 o 81.66 80.86
    4 7 1 o 68.78 67.77
    -4 7 -1 o 67.87 67.80
    -5 7 -1 o 6.24 6.33
    -6 7 -1 < -0.20 0.02
    -7 7 -1 < 1.51 0.72
    -7 8 1 o 9.97 8.14
    -6 8 1 < 0.81 0.95
    6 8 -1 < 2.82 0.94
    -5 8 1 o 19.33 18.57
    5 8 -1 o 19.13 18.56
    -4 8 1 o 16.92 17.24
    4 8 -1 o 19.23 17.27
    -3 8 1 o 5.44 4.58
    3 8 -1 o 4.93 4.61
    -2 8 1 o 29.20 30.83
    2 8 -1 o 29.00 30.87
    -1 8 1 o 13.29 10.91
    1 8 -1 o 13.09 10.89
    0 8 1 o 43.30 46.37
    0 8 -1 o 43.60 46.38
    1 8 1 o 29.50 29.60
    -1 8 -1 o 30.71 29.51
    2 8 1 o 13.39 13.02
    -2 8 -1 o 12.39 13.01
    3 8 1 o 66.36 63.96
    -3 8 -1 o 63.44 63.95
    4 8 1 < -0.40 0.80
    -4 8 -1 < -0.10 0.80
    -5 8 -1 o 4.53 5.16
    -6 8 -1 < 0.91 1.42
    -7 9 1 < -0.20 0.18
    -6 9 1 < 3.02 4.14
    -5 9 1 o 2.62 3.68
    5 9 -1 < 1.91 3.69
    -4 9 1 o 5.14 7.88
    4 9 -1 o 8.16 7.87
    -3 9 1 < 0.00 0.68
    3 9 -1 < 0.40 0.68
    -2 9 1 o 8.76 9.95
    2 9 -1 o 9.87 9.95
    -1 9 1 o 48.64 47.48
    1 9 -1 o 50.65 47.47
    0 9 1 o 50.45 51.13
    0 9 -1 o 52.36 51.11
    1 9 1 o 59.71 58.17
    -1 9 -1 o 57.40 58.19
    2 9 1 o 5.74 7.01
    -2 9 -1 o 5.03 7.01
    3 9 1 o 79.35 78.32
    -3 9 -1 o 80.76 78.28
    4 9 1 < 0.50 0.76
    -4 9 -1 < 0.60 0.77
    -5 9 -1 < 1.41 2.93
    -6 9 -1 < 1.61 1.10
    -6 10 1 < 2.62 1.47
    -5 10 1 o 3.02 2.29
    5 10 -1 < 2.62 2.29
    -4 10 1 o 4.53 6.14
    4 10 -1 o 6.14 6.15
    -3 10 1 o 3.12 3.87
    3 10 -1 o 3.63 3.88
    -2 10 1 o 11.78 11.21
    2 10 -1 o 11.08 11.22
    -1 10 1 o 33.03 26.39
    1 10 -1 o 28.60 26.37
    0 10 1 o 44.00 39.27
    0 10 -1 o 42.49 39.30
    1 10 1 o 34.74 31.38
    -1 10 -1 o 34.44 31.34
    2 10 1 o 18.63 15.91
    -2 10 -1 o 15.51 15.90
    3 10 1 o 17.42 16.60
    -3 10 -1 o 15.81 16.62
    4 10 1 < 1.01 0.85
    -4 10 -1 < 0.40 0.85
    -5 10 -1 o 12.49 8.96
    -6 11 1 < -0.10 0.12
    -5 11 1 < 1.51 0.86
    -4 11 1 < 0.60 0.87
    4 11 -1 < 1.81 0.87
    -3 11 1 o 26.99 22.68
    3 11 -1 o 26.08 22.70
    -2 11 1 o 21.15 24.11
    2 11 -1 o 23.06 24.07
    -1 11 1 o 12.08 10.56
    1 11 -1 o 13.90 10.57
    0 11 1 o 7.85 5.45
    0 11 -1 o 6.04 5.46
    1 11 1 o 39.37 39.83
    -1 11 -1 o 41.49 39.79
    2 11 1 o 17.82 18.59
    -2 11 -1 o 19.84 18.61
    3 11 1 < 3.32 3.74
    -3 11 -1 o 3.02 3.75
    -4 11 -1 < 1.51 2.96
    -5 11 -1 < 0.81 0.99
    -5 12 1 < 0.91 1.12
    -4 12 1 < 2.42 2.51
    4 12 -1 < 0.91 2.50
    -3 12 1 o 8.26 8.52
    3 12 -1 o 8.56 8.53
    -2 12 1 < 0.20 0.74
    2 12 -1 < 0.40 0.74
    -1 12 1 o 3.32 3.52
    1 12 -1 o 4.03 3.52
    0 12 1 < 0.40 1.54
    0 12 -1 < 1.41 1.55
    1 12 1 < 0.40 1.67
    -1 12 -1 < 0.70 1.65
    2 12 1 o 6.04 6.02
    -2 12 -1 o 4.33 6.02
    3 12 1 < 0.60 0.62
    -3 12 -1 < -0.20 0.62
    -4 12 -1 < -0.70 1.08
    -4 13 1 < 1.01 2.00
    -3 13 1 o 7.95 8.35
    3 13 -1 < 8.16 8.35
    -2 13 1 < -0.60 0.34
    2 13 -1 < -0.10 0.34
    -1 13 1 < 3.42 3.99
    1 13 -1 < 1.01 3.99
    0 13 1 o 4.93 5.71
    0 13 -1 o 4.93 5.71
    1 13 1 < 1.41 0.95
    -1 13 -1 < -0.60 0.94
    2 13 1 < 3.63 6.46
    -2 13 -1 o 5.34 6.46
    -3 13 -1 < 0.50 0.03
    -2 14 1 < -1.21 0.62
    2 14 -1 < -1.11 0.62
    -1 14 1 < 2.32 1.78
    1 14 -1 < 1.71 1.78
    0 14 1 < 0.00 0.64
    0 14 -1 < -0.40 0.64
    1 14 1 < 2.72 0.65
    -1 14 -1 < -1.21 0.64
    2 14 1 < 3.83 2.31
    -2 14 -1 < -0.10 2.31
    -9 0 2 < 3.32 4.01
    -8 0 2 o 10.27 10.51
    -7 0 2 o 6.24 7.21
    -6 0 2 o 32.42 32.56
    -5 0 2 o 297.66 283.23
    5 0 -2 o 291.11 282.92
    -4 0 2 o 294.94 295.39
    4 0 -2 o 290.41 295.62
    -3 0 2 o 203.10 205.90
    3 0 -2 o 203.71 205.78
    -2 0 2 o 667.31 679.26
    2 0 -2 o 642.54 678.83
    -1 0 2 o 14222.00 13065.10
    1 0 -2 o 13955.00 13066.20
    0 0 2 o 40.28 40.01
    0 0 -2 o 42.80 39.95
    1 0 2 o 4.03 3.90
    -1 0 -2 o 4.03 3.91
    2 0 2 o 480.42 461.03
    -2 0 -2 o 488.48 461.10
    3 0 2 o 171.08 170.89
    -3 0 -2 o 170.58 170.75
    4 0 2 o 161.62 171.73
    -4 0 -2 o 162.62 171.64
    -5 0 -2 o 26.99 27.14
    -6 0 -2 o 4.83 5.54
    -7 0 -2 o 10.88 10.04
    -9 1 2 < 1.91 0.27
    -8 1 2 o 2.32 2.47
    -7 1 2 o 6.85 6.71
    -6 1 2 o 10.98 11.72
    -5 1 2 o 32.93 31.20
    5 1 -2 o 31.62 31.16
    -4 1 2 o 54.68 55.86
    4 1 -2 o 53.67 55.78
    -3 1 2 o 18.23 18.59
    3 1 -2 o 19.03 18.57
    -2 1 2 o 88.51 91.69
    2 1 -2 o 86.50 91.61
    -1 1 2 o 119.53 118.59
    1 1 -2 o 121.64 118.46
    0 1 2 o 286.08 285.23
    0 1 -2 o 287.69 285.41
    1 1 2 o 349.62 346.36
    -1 1 -2 o 347.20 346.21
    2 1 2 o 319.71 301.25
    -2 1 -2 o 318.80 301.08
    3 1 2 o 43.70 47.02
    -3 1 -2 o 46.32 47.09
    4 1 2 o 56.09 58.43
    -4 1 -2 o 56.59 58.36
    -5 1 -2 o 33.13 35.32
    -6 1 -2 < 0.30 0.69
    -7 1 -2 < 2.62 1.34
    -9 2 2 < 1.51 0.30
    -8 2 2 < -0.10 0.57
    -7 2 2 o 11.58 11.48
    -6 2 2 o 52.76 52.79
    6 2 -2 o 58.40 52.79
    -5 2 2 o 140.27 134.24
    5 2 -2 o 136.85 134.16
    -4 2 2 o 25.68 22.13
    4 2 -2 o 24.77 22.20
    -3 2 2 o 19.74 19.82
    3 2 -2 o 18.73 19.91
    -2 2 2 o 2705.10 2732.53
    2 2 -2 o 2704.80 2731.74
    -1 2 2 o 1726.23 1786.96
    1 2 -2 o 1732.07 1787.70
    0 2 2 o 524.12 534.49
    0 2 -2 o 516.47 534.28
    1 2 2 o 222.44 222.07
    -1 2 -2 o 218.91 222.14
    2 2 2 o 221.43 212.99
    -2 2 -2 o 218.91 213.02
    -3 2 -2 o 14.30 14.96
    -4 2 -2 o 50.15 54.70
    -5 2 -2 o 52.66 53.28
    -6 2 -2 o 1.91 1.18
    -7 2 -2 < 2.42 2.56
    -9 3 2 < 1.81 0.53
    -8 3 2 o 4.03 2.81
    -7 3 2 o 9.47 9.46
    -6 3 2 < 0.60 0.21
    6 3 -2 < 0.60 0.21
    -5 3 2 o 2.72 2.84
    5 3 -2 o 3.52 2.83
    -4 3 2 o 68.37 70.14
    4 3 -2 o 68.37 70.16
    -3 3 2 o 6.04 6.91
    3 3 -2 o 5.24 6.94
    -2 3 2 o 474.18 484.09
    2 3 -2 o 476.39 483.93
    -1 3 2 o 350.02 341.86
    1 3 -2 o 340.96 341.98
    0 3 2 o 96.37 91.21
    0 3 -2 o 94.96 91.19
    1 3 2 o 252.24 246.86
    -1 3 -2 o 254.26 246.48
    -2 3 -2 o 183.87 179.13
    -3 3 -2 o 60.92 59.90
    -4 3 -2 o 23.97 24.62
    -5 3 -2 o 58.61 58.94
    -6 3 -2 < 0.50 0.96
    -7 3 -2 o 5.03 1.51
    -9 4 2 < 4.63 2.27
    -8 4 2 < 0.10 0.04
    -7 4 2 o 7.75 7.27
    7 4 -2 o 8.86 7.28
    -6 4 2 o 96.47 94.47
    6 4 -2 o 108.35 94.44
    -5 4 2 o 4.03 4.68
    5 4 -2 o 4.53 4.68
    -4 4 2 o 56.69 53.47
    4 4 -2 o 57.20 53.52
    -3 4 2 o 174.10 165.36
    3 4 -2 o 173.80 165.22
    -2 4 2 o 18.73 16.50
    2 4 -2 o 18.23 16.51
    -1 4 2 o 127.48 124.16
    1 4 -2 o 126.68 124.17
    0 4 2 o 186.19 190.40
    0 4 -2 o 184.48 190.72
    1 4 2 o 424.23 403.57
    -1 4 -2 o 418.09 403.30
    -2 4 -2 o 187.29 171.96
    -3 4 -2 o 28.30 26.24
    -4 4 -2 o 99.99 101.63
    -5 4 -2 o 19.53 18.00
    -6 4 -2 o 2.11 2.34
    -7 4 -2 < 0.91 2.67
    -8 5 2 o 3.02 2.94
    -7 5 2 o 20.34 16.30
    7 5 -2 o 22.35 16.31
    -6 5 2 o 26.68 26.85
    6 5 -2 o 29.81 26.85
    -5 5 2 o 22.86 22.12
    5 5 -2 o 18.93 22.15
    -4 5 2 o 6.85 7.42
    4 5 -2 o 8.26 7.41
    -3 5 2 o 78.85 74.33
    3 5 -2 o 77.03 74.38
    -2 5 2 o 303.60 303.24
    2 5 -2 o 311.96 303.56
    -1 5 2 o 31.32 32.72
    1 5 -2 o 30.11 32.78
    0 5 2 o 4.83 5.83
    0 5 -2 o 6.14 5.89
    1 5 2 o 11.58 9.69
    -1 5 -2 o 11.58 9.66
    2 5 2 o 9.36 5.83
    -2 5 -2 o 7.05 5.81
    -3 5 -2 o 29.81 31.37
    -4 5 -2 o 26.18 25.81
    -5 5 -2 o 37.66 39.72
    -6 5 -2 < 0.50 0.14
    -7 5 -2 < -0.10 0.04
    -8 6 2 o 8.56 6.10
    -7 6 2 < 1.21 1.34
    -6 6 2 o 4.43 5.25
    6 6 -2 o 9.26 5.23
    -5 6 2 o 51.35 51.32
    5 6 -2 o 52.26 51.36
    -4 6 2 o 10.47 11.04
    4 6 -2 o 10.07 11.09
    -3 6 2 o 43.90 41.89
    3 6 -2 o 44.10 41.85
    -2 6 2 o 59.61 51.70
    2 6 -2 o 56.49 51.75
    -1 6 2 o 66.26 66.32
    1 6 -2 o 67.67 66.26
    0 6 2 o 2.92 3.04
    0 6 -2 o 3.42 3.05
    1 6 2 o 15.81 13.96
    -1 6 -2 o 14.30 13.96
    2 6 2 o 8.46 5.53
    -2 6 -2 o 6.04 5.52
    3 6 2 o 7.45 6.26
    -3 6 -2 o 6.34 6.27
    -4 6 -2 o 2.82 2.82
    -5 6 -2 o 4.43 6.51
    -6 6 -2 o 2.72 2.16
    -8 7 2 o 8.16 6.28
    -7 7 2 o 3.52 2.77
    -6 7 2 o 2.32 1.63
    6 7 -2 < 1.61 1.64
    -5 7 2 o 24.17 25.77
    5 7 -2 o 25.98 25.78
    -4 7 2 o 15.21 15.30
    4 7 -2 o 16.41 15.34
    -3 7 2 o 5.44 5.58
    3 7 -2 o 4.53 5.60
    -2 7 2 o 37.76 37.42
    2 7 -2 o 38.47 37.44
    -1 7 2 o 49.44 51.20
    1 7 -2 o 50.15 51.13
    0 7 2 o 46.82 49.29
    0 7 -2 o 46.62 49.30
    1 7 2 o 32.52 32.54
    -1 7 -2 o 33.53 32.55
    2 7 2 o 22.46 21.65
    -2 7 -2 o 21.15 21.63
    3 7 2 < 0.91 0.65
    -3 7 -2 < 0.10 0.65
    -4 7 -2 o 53.37 50.01
    -5 7 -2 o 5.74 5.54
    -6 7 -2 < -0.20 0.03
    -7 8 2 < 0.70 0.39
    -6 8 2 o 6.04 6.11
    6 8 -2 o 9.26 6.12
    -5 8 2 o 9.26 9.41
    5 8 -2 o 10.27 9.39
    -4 8 2 o 5.34 6.64
    4 8 -2 o 4.23 6.63
    -3 8 2 o 17.32 19.58
    3 8 -2 o 23.46 19.57
    -2 8 2 o 7.25 7.01
    2 8 -2 o 6.44 7.04
    -1 8 2 o 17.02 15.51
    1 8 -2 o 17.52 15.47
    0 8 2 o 58.40 60.82
    0 8 -2 o 57.60 60.85
    1 8 2 < 0.10 0.52
    -1 8 -2 < 0.50 0.51
    2 8 2 o 4.93 4.74
    -2 8 -2 o 5.14 4.75
    3 8 2 o 53.67 51.76
    -3 8 -2 o 52.56 51.78
    -4 8 -2 < 0.50 0.03
    -5 8 -2 < -0.20 0.39
    -6 8 -2 o 5.44 5.03
    -7 9 2 < 0.30 0.57
    -6 9 2 < 0.30 1.04
    -5 9 2 o 23.26 25.11
    5 9 -2 o 24.87 25.11
    -4 9 2 < -0.10 0.57
    4 9 -2 < -0.10 0.57
    -3 9 2 o 11.38 12.65
    3 9 -2 o 13.90 12.63
    -2 9 2 o 13.39 14.92
    2 9 -2 o 15.00 14.92
    -1 9 2 o 8.16 9.00
    1 9 -2 o 9.26 9.01
    0 9 2 o 11.88 11.65
    0 9 -2 o 12.69 11.64
    1 9 2 o 47.83 50.69
    -1 9 -2 o 48.84 50.67
    2 9 2 o 31.52 28.37
    -2 9 -2 o 28.60 28.39
    3 9 2 < 4.03 5.12
    -3 9 -2 o 5.24 5.13
    -4 9 -2 o 6.24 7.07
    -5 9 -2 < -0.10 0.31
    -7 10 2 < 4.23 0.20
    -6 10 2 o 4.13 5.93
    -5 10 2 < 1.61 2.93
    5 10 -2 < 4.23 2.93
    -4 10 2 < 2.01 3.04
    4 10 -2 < 1.51 3.05
    -3 10 2 o 3.22 5.01
    3 10 -2 o 3.73 5.00
    -2 10 2 o 11.28 11.54
    2 10 -2 o 11.18 11.51
    -1 10 2 o 26.18 29.10
    1 10 -2 o 27.59 29.11
    0 10 2 o 31.32 28.30
    0 10 -2 o 30.01 28.21
    1 10 2 o 34.34 33.43
    -1 10 -2 o 34.74 33.49
    2 10 2 o 33.73 33.15
    -2 10 -2 o 34.94 33.10
    3 10 2 < 3.83 3.83
    -3 10 -2 o 2.82 3.85
    -4 10 -2 o 11.98 13.33
    -5 10 -2 < -0.40 0.08
    -6 11 2 o 3.42 2.99
    -5 11 2 < -0.40 2.31
    -4 11 2 < 0.50 2.00
    4 11 -2 < 1.01 2.00
    -3 11 2 o 2.42 1.91
    3 11 -2 < 0.91 1.91
    -2 11 2 o 20.84 21.81
    2 11 -2 o 21.85 21.82
    -1 11 2 o 11.58 10.58
    1 11 -2 o 13.39 10.58
    0 11 2 o 2.82 3.87
    0 11 -2 o 4.03 3.86
    1 11 2 o 29.91 28.98
    -1 11 -2 o 32.12 28.96
    2 11 2 o 27.19 28.36
    -2 11 -2 o 26.48 28.38
    3 11 2 < 7.65 3.64
    -3 11 -2 o 3.42 3.63
    -4 11 -2 < 0.40 0.41
    -5 12 2 < -1.11 0.28
    -4 12 2 < 1.21 2.12
    4 12 -2 < 0.60 2.13
    -3 12 2 o 6.44 8.39
    3 12 -2 o 8.86 8.39
    -2 12 2 o 2.52 2.23
    2 12 -2 < 1.81 2.24
    -1 12 2 o 5.64 8.41
    1 12 -2 o 5.74 8.39
    0 12 2 < 3.02 1.02
    0 12 -2 < 0.30 1.03
    1 12 2 o 12.69 9.33
    -1 12 -2 o 8.86 9.32
    2 12 2 o 7.55 7.14
    -2 12 -2 o 4.23 7.14
    -3 12 -2 < 1.61 1.59
    -4 13 2 < 2.22 4.99
    -3 13 2 < 1.81 1.99
    3 13 -2 < 2.72 2.00
    -2 13 2 < 1.01 1.47
    2 13 -2 < -0.40 1.47
    -1 13 2 o 3.93 3.88
    1 13 -2 < 3.12 3.88
    0 13 2 < 2.32 3.46
    0 13 -2 < 2.32 3.47
    1 13 2 < 1.61 2.04
    -1 13 -2 < 1.11 2.04
    2 13 2 < 0.00 0.31
    -2 13 -2 < -0.70 0.31
    -2 14 2 < -0.50 0.66
    2 14 -2 < 0.40 0.66
    -1 14 2 < -0.20 1.38
    1 14 -2 < -1.01 1.38
    0 14 2 < 3.83 5.63
    0 14 -2 o 5.24 5.64
    1 14 2 < 1.01 0.37
    -1 14 -2 < -1.41 0.37
    -9 1 3 < 1.11 1.42
    -8 1 3 < 0.40 0.57
    -7 1 3 o 7.35 5.31
    -6 1 3 o 6.14 6.11
    6 1 -3 o 6.44 6.10
    -5 1 3 o 8.96 9.42
    5 1 -3 o 11.28 9.40
    -4 1 3 o 46.22 48.41
    4 1 -3 o 47.93 48.41
    -3 1 3 o 35.14 37.46
    3 1 -3 o 35.34 37.43
    -2 1 3 o 3.52 3.62
    2 1 -3 o 3.22 3.61
    -1 1 3 o 186.49 187.51
    1 1 -3 o 185.18 187.55
    0 1 3 o 116.50 109.68
    0 1 -3 o 114.49 109.56
    1 1 3 o 71.39 66.47
    -1 1 -3 o 69.48 66.48
    2 1 3 o 10.57 11.42
    -2 1 -3 o 10.37 11.46
    -3 1 -3 o 81.66 80.35
    -4 1 -3 o 103.31 103.84
    -5 1 -3 o 2.01 2.38
    -6 1 -3 o 7.75 9.56
    -7 1 -3 o 6.95 7.17
    -9 2 3 < 2.42 2.56
    -8 2 3 < 1.61 1.33
    -7 2 3 o 41.59 36.36
    7 2 -3 o 42.39 36.36
    -6 2 3 o 3.32 3.16
    6 2 -3 o 2.82 3.17
    -5 2 3 o 65.05 64.03
    5 2 -3 o 69.08 64.11
    -4 2 3 o 55.89 52.42
    4 2 -3 o 56.59 52.34
    -3 2 3 o 94.45 92.00
    3 2 -3 o 94.25 92.10
    -2 2 3 o 1535.21 1558.21
    2 2 -3 o 1527.16 1559.03
    -1 2 3 o 45.72 49.21
    1 2 -3 o 46.92 48.97
    0 2 3 o 81.36 74.03
    0 2 -3 o 79.25 73.83
    1 2 3 o 422.22 395.88
    -1 2 -3 o 411.24 396.04
    2 2 3 o 18.73 17.28
    -2 2 -3 o 19.64 17.23
    -3 2 -3 o 26.48 28.51
    -4 2 -3 o 75.92 80.21
    -5 2 -3 o 11.08 11.73
    -6 2 -3 < 0.91 1.35
    -7 2 -3 < 1.31 2.86
    -9 3 3 < 0.70 0.20
    -8 3 3 < 2.22 2.66
    -7 3 3 < -0.40 0.18
    7 3 -3 < -0.20 0.18
    -6 3 3 o 14.00 14.22
    6 3 -3 o 13.29 14.19
    -5 3 3 o 15.51 14.69
    5 3 -3 o 16.31 14.69
    -4 3 3 o 10.67 11.02
    4 3 -3 o 10.57 11.02
    -3 3 3 o 43.80 43.17
    3 3 -3 o 44.00 43.18
    -2 3 3 o 208.94 218.90
    2 3 -3 o 208.04 218.80
    -1 3 3 o 291.72 303.26
    1 3 -3 o 289.70 303.12
    0 3 3 o 60.72 62.36
    0 3 -3 o 60.92 62.32
    1 3 3 o 41.59 41.47
    -1 3 -3 o 41.59 41.48
    2 3 3 o 6.75 5.46
    -2 3 -3 o 6.34 5.44
    -3 3 -3 o 48.74 49.03
    -4 3 -3 o 55.08 51.57
    -5 3 -3 < 0.10 0.14
    -6 3 -3 < 0.91 0.66
    -9 4 3 < 0.40 0.31
    -8 4 3 < 0.00 0.19
    -7 4 3 o 21.15 26.01
    7 4 -3 o 30.61 25.99
    -6 4 3 o 113.89 105.57
    6 4 -3 o 119.83 105.59
    -5 4 3 < 0.40 0.64
    5 4 -3 < 0.70 0.63
    -4 4 3 o 22.66 23.32
    4 4 -3 o 23.26 23.29
    -3 4 3 o 716.85 714.41
    3 4 -3 o 720.68 714.36
    -2 4 3 o 335.52 317.99
    2 4 -3 o 329.58 318.25
    -1 4 3 o 322.43 333.29
    1 4 -3 o 315.98 333.08
    0 4 3 o 70.79 67.66
    0 4 -3 o 70.89 67.84
    1 4 3 o 182.56 183.82
    -1 4 -3 o 183.57 183.92
    -2 4 -3 o 75.62 80.99
    -3 4 -3 o 14.60 13.54
    -4 4 -3 o 36.65 43.72
    -5 4 -3 o 4.63 5.86
    -6 4 -3 o 2.52 1.64
    -8 5 3 o 5.54 5.78
    -7 5 3 < 0.60 0.25
    7 5 -3 < -0.91 0.25
    -6 5 3 o 19.84 20.02
    6 5 -3 o 19.64 20.05
    -5 5 3 < -0.10 0.27
    5 5 -3 < -0.50 0.26
    -4 5 3 o 16.31 17.40
    4 5 -3 o 17.32 17.41
    -3 5 3 o 49.54 44.53
    3 5 -3 o 45.92 44.46
    -2 5 3 o 1.51 2.28
    2 5 -3 o 1.21 2.29
    -1 5 3 o 3.42 4.30
    1 5 -3 o 3.02 4.32
    0 5 3 o 80.46 77.40
    0 5 -3 o 81.06 77.41
    1 5 3 o 58.91 56.57
    -1 5 -3 o 61.22 56.64
    -2 5 -3 o 3.02 3.43
    -3 5 -3 o 123.35 123.14
    -4 5 -3 o 29.20 29.41
    -5 5 -3 o 5.64 6.91
    -6 5 -3 < 0.30 0.11
    -8 6 3 < 2.11 1.98
    -7 6 3 < 1.31 1.20
    -6 6 3 o 33.43 34.63
    6 6 -3 o 38.97 34.63
    -5 6 3 o 8.46 9.48
    5 6 -3 o 9.97 9.48
    -4 6 3 o 12.69 14.23
    4 6 -3 o 14.80 14.24
    -3 6 3 o 22.96 20.26
    3 6 -3 o 21.85 20.25
    -2 6 3 o 4.93 4.36
    2 6 -3 o 4.73 4.37
    -1 6 3 o 16.51 18.93
    1 6 -3 o 16.21 18.96
    0 6 3 o 46.32 41.19
    0 6 -3 o 45.31 41.21
    1 6 3 o 42.39 39.28
    -1 6 -3 o 41.79 39.29
    -2 6 -3 o 8.86 7.34
    -3 6 -3 o 27.99 24.73
    -4 6 -3 o 6.04 5.71
    -5 6 -3 < 0.70 2.15
    -6 6 -3 o 5.84 4.34
    -8 7 3 < 1.71 0.53
    -7 7 3 < 0.20 0.04
    -6 7 3 o 30.91 29.97
    6 7 -3 o 28.60 29.94
    -5 7 3 o 13.09 13.53
    5 7 -3 o 15.41 13.55
    -4 7 3 < 0.50 1.99
    4 7 -3 < 2.11 1.99
    -3 7 3 o 17.12 17.30
    3 7 -3 o 17.52 17.27
    -2 7 3 o 29.81 29.16
    2 7 -3 o 28.30 29.16
    -1 7 3 o 36.45 35.00
    1 7 -3 o 35.95 34.99
    0 7 3 o 39.47 39.55
    0 7 -3 o 39.47 39.56
    1 7 3 < -0.10 0.06
    -1 7 -3 < -0.50 0.06
    2 7 3 < 1.61 2.11
    -2 7 -3 < 0.30 2.09
    -3 7 -3 o 28.19 33.29
    -4 7 -3 o 17.12 18.64
    -5 7 -3 < 0.81 0.80
    -8 8 3 < 4.23 3.39
    -7 8 3 o 8.76 6.53
    -6 8 3 o 6.65 6.32
    -5 8 3 < 1.31 1.13
    5 8 -3 < 1.31 1.13
    -4 8 3 o 8.66 9.08
    4 8 -3 o 8.36 9.07
    -3 8 3 o 16.01 15.89
    3 8 -3 o 16.82 15.89
    -2 8 3 o 107.95 102.93
    2 8 -3 o 107.64 102.86
    -1 8 3 o 37.26 36.68
    1 8 -3 o 37.66 36.69
    0 8 3 o 129.70 131.12
    0 8 -3 o 135.13 131.08
    1 8 3 < 3.93 5.08
    -1 8 -3 o 4.53 5.09
    2 8 3 o 23.36 18.17
    -2 8 -3 o 19.94 18.22
    -3 8 -3 o 21.95 21.06
    -4 8 -3 o 3.73 4.43
    -5 8 -3 < 1.31 1.76
    -7 9 3 o 4.93 4.00
    -6 9 3 o 12.69 10.26
    -5 9 3 o 2.72 2.30
    5 9 -3 < 4.23 2.31
    -4 9 3 o 5.44 6.38
    4 9 -3 o 7.85 6.36
    -3 9 3 o 14.40 16.22
    3 9 -3 o 14.20 16.24
    -2 9 3 o 19.64 20.34
    2 9 -3 o 22.25 20.30
    -1 9 3 o 14.90 14.65
    1 9 -3 o 13.39 14.62
    0 9 3 o 89.42 85.05
    0 9 -3 o 89.82 85.10
    1 9 3 o 12.39 14.59
    -1 9 -3 o 13.49 14.57
    2 9 3 o 56.49 56.08
    -2 9 -3 o 57.50 56.05
    -3 9 -3 o 3.63 5.38
    -4 9 -3 < 0.50 0.26
    -5 9 -3 < 1.31 1.81
    -7 10 3 < 1.01 0.41
    -6 10 3 < 2.01 1.51
    -5 10 3 < 2.01 3.53
    5 10 -3 < -0.91 3.54
    -4 10 3 < 2.42 3.75
    4 10 -3 o 4.93 3.76
    -3 10 3 < 2.01 3.50
    3 10 -3 < 2.62 3.49
    -2 10 3 o 22.66 21.38
    2 10 -3 o 20.24 21.36
    -1 10 3 o 15.81 13.12
    1 10 -3 o 12.49 13.15
    0 10 3 o 26.08 26.43
    0 10 -3 o 29.91 26.39
    1 10 3 o 14.40 14.44
    -1 10 -3 o 14.90 14.45
    2 10 3 o 10.37 12.23
    -2 10 -3 o 11.68 12.24
    -3 10 -3 < 0.00 1.05
    -4 10 -3 o 4.23 4.16
    -6 11 3 < -0.50 0.50
    -5 11 3 < -0.10 0.45
    -4 11 3 < 0.91 2.41
    4 11 -3 < 1.71 2.42
    -3 11 3 o 6.14 7.30
    3 11 -3 o 6.14 7.28
    -2 11 3 o 4.13 4.63
    2 11 -3 o 4.03 4.63
    -1 11 3 < -0.30 0.11
    1 11 -3 < -0.70 0.12
    0 11 3 o 11.78 18.17
    0 11 -3 o 16.51 18.15
    1 11 3 < 5.24 5.42
    -1 11 -3 o 7.55 5.42
    -2 11 -3 o 8.46 6.92
    -3 11 -3 < 1.01 2.38
    -5 12 3 < -0.40 0.35
    -4 12 3 < 1.51 1.42
    4 12 -3 < 3.02 1.42
    -3 12 3 < -0.20 1.46
    3 12 -3 < -0.60 1.46
    -2 12 3 < -0.10 0.99
    2 12 -3 < -0.30 0.99
    -1 12 3 < 0.50 1.74
    1 12 -3 < 2.92 1.74
    0 12 3 < 1.41 1.85
    0 12 -3 < 1.11 1.84
    1 12 3 < 1.51 5.53
    -1 12 -3 o 5.24 5.53
    -2 12 -3 < -0.81 0.12
    -3 12 -3 < -0.91 0.61
    -4 13 3 o 6.14 5.69
    4 13 -3 o 11.88 5.68
    -3 13 3 < -0.10 0.14
    3 13 -3 < 0.70 0.14
    -2 13 3 < 1.11 1.78
    2 13 -3 < 1.61 1.78
    -1 13 3 o 12.99 7.87
    1 13 -3 o 7.45 7.87
    0 13 3 < 1.01 0.51
    0 13 -3 < -0.20 0.51
    1 13 3 < 0.91 2.75
    -1 13 -3 < 1.91 2.75
    1 14 -3 < -4.23 1.00
    -9 0 4 < 0.81 0.61
    -8 0 4 o 11.58 12.06
    -7 0 4 o 53.07 48.16
    7 0 -4 o 56.69 48.11
    -6 0 4 o 10.27 10.49
    6 0 -4 o 8.86 10.50
    -5 0 4 o 7.55 8.42
    5 0 -4 o 7.05 8.43
    -4 0 4 o 208.74 197.28
    4 0 -4 o 204.21 197.28
    -3 0 4 < -0.30 0.22
    3 0 -4 < 0.50 0.21
    -2 0 4 o 113.18 109.97
    2 0 -4 o 112.38 109.86
    -1 0 4 o 208.14 205.37
    1 0 -4 o 207.63 205.24
    0 0 4 o 209.45 192.49
    0 0 -4 o 203.71 192.55
    -1 0 -4 o 26.48 25.92
    -2 0 -4 o 13.29 13.30
    -3 0 -4 o 432.39 430.08
    -4 0 -4 o 12.69 10.97
    -5 0 -4 < 1.31 1.81
    -6 0 -4 o 17.32 14.18
    -9 1 4 < 0.40 0.43
    -8 1 4 < 0.81 0.15
    -7 1 4 o 3.52 4.03
    7 1 -4 o 7.75 4.03
    -6 1 4 o 8.96 10.01
    6 1 -4 o 10.17 10.00
    -5 1 4 o 13.90 14.40
    5 1 -4 o 16.82 14.39
    -4 1 4 o 24.77 24.28
    4 1 -4 o 22.96 24.28
    -3 1 4 o 21.45 22.15
    3 1 -4 o 21.75 22.12
    -2 1 4 o 104.82 107.53
    2 1 -4 o 101.40 107.46
    -1 1 4 o 49.54 48.75
    1 1 -4 o 50.95 48.77
    0 1 4 o 51.66 49.72
    0 1 -4 o 51.56 49.70
    1 1 4 o 41.29 44.38
    -1 1 -4 o 43.80 44.31
    2 1 4 o 41.59 42.56
    -2 1 -4 o 44.31 42.63
    -3 1 -4 o 65.05 67.68
    -4 1 -4 o 11.28 11.01
    -5 1 -4 < 1.31 2.72
    -6 1 -4 < 1.31 0.48
    -9 2 4 < 0.40 0.68
    -8 2 4 o 9.36 9.81
    -7 2 4 o 55.89 49.10
    7 2 -4 o 55.58 49.10
    -6 2 4 o 27.79 28.03
    6 2 -4 o 30.51 28.01
    -5 2 4 o 1.01 2.57
    5 2 -4 o 2.01 2.58
    -4 2 4 o 67.97 71.69
    4 2 -4 o 68.57 71.74
    -3 2 4 o 542.05 501.29
    3 2 -4 o 529.06 501.20
    -2 2 4 o 383.85 396.22
    2 2 -4 o 376.20 396.23
    -1 2 4 o 134.03 124.67
    1 2 -4 o 132.21 124.74
    0 2 4 o 136.04 130.91
    0 2 -4 o 133.02 130.84
    1 2 4 o 75.12 76.29
    -1 2 -4 o 73.61 76.23
    2 2 4 < -0.10 0.76
    -2 2 -4 < 0.20 0.77
    3 2 4 o 69.38 64.36
    -3 2 -4 o 64.24 64.29
    -4 2 -4 o 22.76 20.31
    -5 2 -4 o 3.83 3.42
    -6 2 -4 < 2.52 2.83
    -9 3 4 < 1.81 0.00
    -8 3 4 < 0.70 0.90
    -7 3 4 o 5.84 5.97
    7 3 -4 < 4.83 5.96
    -6 3 4 o 5.14 4.38
    6 3 -4 o 5.03 4.37
    -5 3 4 o 41.89 40.23
    5 3 -4 o 45.11 40.27
    -4 3 4 o 13.69 12.51
    4 3 -4 o 13.39 12.48
    -3 3 4 o 111.57 107.98
    3 3 -4 o 112.68 108.00
    -2 3 4 o 174.41 174.06
    2 3 -4 o 171.89 174.24
    -1 3 4 o 18.63 15.60
    1 3 -4 o 18.02 15.53
    0 3 4 o 61.02 57.76
    0 3 -4 o 59.01 57.72
    1 3 4 o 22.96 24.12
    -1 3 -4 o 24.97 24.18
    2 3 4 o 12.08 12.98
    -2 3 -4 o 11.88 12.94
    -3 3 -4 o 5.34 4.84
    -4 3 -4 < 0.40 0.93
    -5 3 -4 < -0.91 0.30
    -6 3 -4 < 0.00 0.90
    -9 4 4 < 0.40 0.25
    -8 4 4 < 0.50 0.59
    -7 4 4 o 18.43 21.56
    7 4 -4 o 25.07 21.57
    -6 4 4 o 3.12 4.16
    6 4 -4 o 3.22 4.16
    -5 4 4 o 7.35 8.55
    5 4 -4 o 7.65 8.56
    -4 4 4 o 15.91 15.63
    4 4 -4 o 15.41 15.65
    -3 4 4 o 125.77 133.43
    3 4 -4 o 122.35 133.43
    -2 4 4 o 115.20 111.16
    2 4 -4 o 116.40 111.19
    -1 4 4 o 4.33 5.93
    1 4 -4 o 5.24 5.91
    0 4 4 o 177.93 167.49
    0 4 -4 o 175.31 167.46
    1 4 4 o 19.13 17.30
    -1 4 -4 o 19.84 17.31
    2 4 4 < 1.61 0.11
    -2 4 -4 < 0.20 0.11
    -3 4 -4 o 41.49 41.05
    -4 4 -4 < -0.50 1.44
    -5 4 -4 < 1.41 2.55
    -9 5 4 < 2.01 0.87
    -8 5 4 < 1.41 2.13
    -7 5 4 o 14.90 15.72
    7 5 -4 o 19.94 15.71
    -6 5 4 o 6.85 6.98
    6 5 -4 o 9.87 6.99
    -5 5 4 o 1.41 1.63
    5 5 -4 < 0.20 1.64
    -4 5 4 o 40.58 38.70
    4 5 -4 o 40.28 38.64
    -3 5 4 o 139.06 136.53
    3 5 -4 o 141.38 136.68
    -2 5 4 o 45.62 44.37
    2 5 -4 o 44.91 44.44
    -1 5 4 o 12.99 13.33
    1 5 -4 o 14.80 13.30
    0 5 4 o 30.21 28.58
    0 5 -4 o 28.80 28.62
    1 5 4 < 4.03 4.78
    -1 5 -4 o 4.03 4.79
    -2 5 -4 o 33.23 37.25
    -3 5 -4 o 15.21 12.74
    -4 5 -4 < 1.41 3.39
    -5 5 -4 < 0.20 0.33
    -8 6 4 < 0.00 0.40
    -7 6 4 < -0.40 0.74
    -6 6 4 < 0.10 1.54
    6 6 -4 < -1.41 1.54
    -5 6 4 < -0.10 1.71
    5 6 -4 < 1.41 1.72
    -4 6 4 o 2.11 2.46
    4 6 -4 < 1.31 2.46
    -3 6 4 o 8.56 11.50
    3 6 -4 o 10.67 11.50
    -2 6 4 o 8.96 9.88
    2 6 -4 o 9.67 9.90
    -1 6 4 o 89.52 95.85
    1 6 -4 o 87.81 95.78
    0 6 4 o 42.80 40.13
    0 6 -4 o 43.10 40.24
    -1 6 -4 o 18.02 17.99
    -2 6 -4 o 7.35 8.91
    -3 6 -4 < 0.60 1.00
    -4 6 -4 o 3.52 4.02
    -5 6 -4 o 4.93 3.22
    -8 7 4 < 0.00 0.21
    -7 7 4 < 1.01 0.98
    -6 7 4 < 0.30 1.76
    6 7 -4 < 1.11 1.76
    -5 7 4 o 5.34 5.05
    5 7 -4 o 3.93 5.05
    -4 7 4 o 9.77 8.61
    4 7 -4 o 10.57 8.61
    -3 7 4 < 2.11 2.02
    3 7 -4 o 1.81 2.02
    -2 7 4 o 11.38 11.30
    2 7 -4 o 10.47 11.27
    -1 7 4 o 96.77 95.35
    1 7 -4 o 97.27 95.41
    0 7 4 < -0.30 0.15
    0 7 -4 < -0.40 0.15
    -1 7 -4 o 18.02 17.47
    -2 7 -4 o 20.74 20.19
    -3 7 -4 o 22.15 25.43
    -4 7 -4 o 9.67 10.29
    -5 7 -4 < 0.10 0.13
    -8 8 4 < 6.75 0.60
    -7 8 4 < 0.60 1.49
    -6 8 4 < 1.11 2.09
    -5 8 4 o 6.95 7.50
    5 8 -4 o 6.85 7.50
    -4 8 4 o 3.63 4.66
    4 8 -4 o 6.24 4.66
    -3 8 4 o 11.38 11.90
    3 8 -4 o 12.69 11.91
    -2 8 4 o 11.18 12.07
    2 8 -4 o 11.38 12.08
    -1 8 4 o 60.62 61.46
    1 8 -4 o 63.44 61.43
    0 8 4 < 1.41 1.23
    0 8 -4 < 1.51 1.22
    1 8 4 < 1.31 1.92
    -1 8 -4 < 0.30 1.93
    -2 8 -4 o 5.74 7.09
    -3 8 -4 < 2.22 3.57
    -4 8 -4 < 0.10 0.30
    -7 9 4 < -0.30 0.78
    -6 9 4 o 4.03 5.16
    -5 9 4 < -0.70 0.02
    5 9 -4 < -0.40 0.02
    -4 9 4 o 11.48 14.38
    4 9 -4 o 9.97 14.36
    -3 9 4 o 4.33 5.23
    3 9 -4 o 4.53 5.25
    -2 9 4 < 0.10 0.57
    2 9 -4 < 0.91 0.57
    -1 9 4 o 14.60 15.91
    1 9 -4 o 15.21 15.88
    0 9 4 o 14.30 16.40
    0 9 -4 o 16.82 16.41
    1 9 4 < 6.34 5.85
    -1 9 -4 o 4.83 5.87
    -2 9 -4 < 0.60 0.85
    -3 9 -4 < 0.30 2.44
    -4 9 -4 < 3.02 2.78
    -6 10 4 < 1.01 1.83
    -5 10 4 < 0.91 1.59
    5 10 -4 < 1.61 1.60
    -4 10 4 o 5.34 6.38
    4 10 -4 < 3.63 6.38
    -3 10 4 o 5.64 8.27
    3 10 -4 o 5.54 8.24
    -2 10 4 o 8.86 9.75
    2 10 -4 o 10.47 9.76
    -1 10 4 o 15.00 15.13
    1 10 -4 o 14.30 15.09
    0 10 4 < 1.51 1.81
    0 10 -4 < 1.61 1.82
    1 10 4 o 23.56 17.98
    -1 10 -4 o 19.74 17.98
    -2 10 -4 < -0.30 0.86
    -3 10 -4 < 2.92 5.16
    -6 11 4 < -0.91 0.86
    -5 11 4 < -0.70 0.36
    -4 11 4 < -0.81 0.36
    4 11 -4 < 0.81 0.36
    -3 11 4 o 5.84 8.02
    3 11 -4 o 6.55 8.02
    -2 11 4 o 6.14 6.08
    2 11 -4 o 5.24 6.08
    -1 11 4 < 0.00 0.73
    1 11 -4 < 1.51 0.73
    0 11 4 o 8.56 10.22
    0 11 -4 o 9.77 10.21
    1 11 4 o 10.77 10.36
    -1 11 -4 o 9.47 10.36
    -2 11 -4 < -0.20 0.08
    -5 12 4 < -0.70 0.04
    -4 12 4 < 0.40 1.29
    4 12 -4 < 0.40 1.28
    -3 12 4 < 0.40 0.94
    3 12 -4 < 0.20 0.94
    -2 12 4 < -0.30 0.65
    2 12 -4 < 0.70 0.65
    -1 12 4 < 2.01 1.45
    1 12 -4 < -0.20 1.45
    0 12 4 < 1.21 2.66
    0 12 -4 < 2.42 2.66
    -1 12 -4 o 8.36 10.29
    -3 13 4 < 0.70 1.02
    3 13 -4 < -0.20 1.02
    -2 13 4 < 2.72 0.10
    2 13 -4 < 0.60 0.10
    -1 13 4 < -0.40 0.41
    1 13 -4 < -1.11 0.40
    0 13 4 < 2.62 2.56
    0 13 -4 < 0.30 2.55
    -9 1 5 < -0.60 0.03
    -8 1 5 < 1.31 0.86
    -7 1 5 o 4.43 4.99
    7 1 -5 o 7.25 4.99
    -6 1 5 < 0.20 0.36
    6 1 -5 < 0.60 0.36
    -5 1 5 o 4.73 4.04
    5 1 -5 o 3.63 4.05
    -4 1 5 < 0.20 0.43
    4 1 -5 < 0.00 0.44
    -3 1 5 o 28.40 26.52
    3 1 -5 o 26.79 26.57
    -2 1 5 o 10.37 10.37
    2 1 -5 o 10.37 10.35
    -1 1 5 o 73.41 68.93
    1 1 -5 o 73.00 68.86
    0 1 5 o 52.76 51.66
    0 1 -5 o 53.77 51.67
    -1 1 -5 o 1.91 1.38
    -2 1 -5 o 100.29 97.25
    -3 1 -5 o 13.19 13.90
    -4 1 -5 o 8.16 7.64
    -5 1 -5 < 1.11 1.66
    -9 2 5 < 1.11 0.40
    -8 2 5 o 30.71 28.99
    -7 2 5 < 0.91 2.32
    7 2 -5 < 2.11 2.33
    -6 2 5 < 1.61 3.44
    6 2 -5 o 3.42 3.45
    -5 2 5 o 56.19 53.32
    5 2 -5 o 59.21 53.28
    -4 2 5 o 21.65 23.35
    4 2 -5 o 23.66 23.38
    -3 2 5 o 55.58 54.98
    3 2 -5 o 55.08 55.06
    -2 2 5 o 8.26 8.80
    2 2 -5 o 7.75 8.82
    -1 2 5 o 104.22 95.65
    1 2 -5 o 101.10 95.58
    0 2 5 o 17.12 20.79
    0 2 -5 o 20.94 20.82
    1 2 5 < 0.40 3.05
    -1 2 -5 o 2.32 3.04
    -2 2 -5 o 131.71 126.78
    -3 2 -5 o 11.08 12.99
    -4 2 -5 < 1.11 1.45
    -5 2 -5 o 8.56 9.59
    -9 3 5 < 1.11 0.21
    -8 3 5 < 1.81 2.28
    -7 3 5 o 4.63 4.90
    7 3 -5 o 7.65 4.89
    -6 3 5 o 2.01 2.01
    6 3 -5 < 1.91 2.01
    -5 3 5 o 1.31 1.72
    5 3 -5 < 1.41 1.72
    -4 3 5 o 11.78 11.01
    4 3 -5 o 12.28 11.02
    -3 3 5 o 2.42 3.46
    3 3 -5 o 3.02 3.45
    -2 3 5 o 120.63 120.02
    2 3 -5 o 119.73 119.96
    -1 3 5 < -0.20 0.08
    1 3 -5 < -0.40 0.08
    0 3 5 < 1.81 2.79
    0 3 -5 o 2.32 2.79
    1 3 5 o 30.51 28.47
    -1 3 -5 o 27.49 28.48
    -2 3 -5 o 65.05 59.87
    -3 3 -5 < -0.30 0.34
    -4 3 -5 o 6.24 5.91
    -5 3 -5 < 0.60 0.22
    -9 4 5 < -0.30 0.03
    -8 4 5 o 11.28 8.59
    -7 4 5 o 15.00 17.81
    7 4 -5 o 21.25 17.82
    -6 4 5 < 0.10 0.50
    6 4 -5 < 0.50 0.49
    -5 4 5 o 2.62 3.58
    5 4 -5 o 3.63 3.56
    -4 4 5 o 150.94 143.15
    4 4 -5 o 149.33 143.18
    -3 4 5 o 27.19 28.76
    3 4 -5 o 30.11 28.77
    -2 4 5 o 10.57 12.66
    2 4 -5 o 11.18 12.66
    -1 4 5 o 2.72 2.44
    1 4 -5 o 2.52 2.44
    0 4 5 o 16.82 17.79
    0 4 -5 o 17.72 17.81
    1 4 5 < 1.11 2.07
    -1 4 -5 o 3.63 2.06
    -2 4 -5 o 3.52 5.17
    -3 4 -5 o 5.64 7.51
    -4 4 -5 < 0.81 1.65
    -5 4 -5 < 1.71 3.27
    -8 5 5 < 0.70 0.18
    -7 5 5 < 0.00 1.08
    -6 5 5 < 0.40 0.83
    6 5 -5 < 0.60 0.83
    -5 5 5 o 2.22 3.84
    5 5 -5 < 1.71 3.85
    -4 5 5 o 39.88 37.43
    4 5 -5 o 35.95 37.41
    -3 5 5 < 2.62 2.45
    3 5 -5 o 2.42 2.47
    -2 5 5 o 34.74 33.78
    2 5 -5 o 32.63 33.75
    -1 5 5 o 17.82 16.30
    1 5 -5 o 18.43 16.33
    0 5 5 < 1.71 1.37
    0 5 -5 o 1.71 1.38
    -1 5 -5 o 6.75 7.24
    -2 5 -5 o 31.52 32.20
    -3 5 -5 o 22.76 22.36
    -4 5 -5 < 2.11 1.82
    -8 6 5 < 1.91 1.39
    -7 6 5 < -0.50 0.73
    -6 6 5 o 8.46 10.04
    -5 6 5 < -0.10 0.18
    5 6 -5 < 0.20 0.19
    -4 6 5 o 49.64 46.49
    4 6 -5 o 45.01 46.51
    -3 6 5 o 42.49 37.70
    3 6 -5 o 39.57 37.70
    -2 6 5 o 129.39 122.29
    2 6 -5 o 133.12 122.29
    -1 6 5 o 4.33 5.90
    1 6 -5 o 5.14 5.88
    0 6 5 o 13.69 14.80
    0 6 -5 o 14.80 14.82
    -1 6 -5 o 6.14 9.10
    -2 6 -5 < 1.31 3.39
    -3 6 -5 < -0.70 0.45
    -4 6 -5 < 1.61 1.73
    -8 7 5 < 0.10 0.09
    -7 7 5 < 1.71 1.82
    -6 7 5 < -0.50 0.35
    -5 7 5 o 11.38 14.48
    5 7 -5 o 15.00 14.48
    -4 7 5 o 19.74 19.91
    4 7 -5 o 22.66 19.93
    -3 7 5 o 7.25 7.37
    3 7 -5 o 6.24 7.35
    -2 7 5 o 22.86 24.07
    2 7 -5 o 24.37 24.03
    -1 7 5 o 31.72 35.21
    1 7 -5 o 36.25 35.26
    0 7 5 < 3.73 3.91
    0 7 -5 o 4.03 3.89
    -1 7 -5 o 5.44 4.31
    -2 7 -5 o 9.67 11.00
    -3 7 -5 o 15.91 14.54
    -4 7 -5 < -1.01 0.16
    -7 8 5 < 0.81 1.61
    -6 8 5 < 0.20 1.48
    -5 8 5 o 3.12 5.43
    5 8 -5 < 4.33 5.42
    -4 8 5 o 7.95 8.01
    4 8 -5 o 7.95 7.99
    -3 8 5 o 24.77 24.44
    3 8 -5 o 23.56 24.47
    -2 8 5 o 32.32 34.84
    2 8 -5 o 32.52 34.78
    -1 8 5 o 54.48 51.30
    1 8 -5 o 54.78 51.34
    0 8 5 < 1.31 1.87
    0 8 -5 o 2.62 1.88
    -1 8 -5 < -0.60 0.48
    -2 8 -5 o 10.98 13.24
    -3 8 -5 < 0.20 1.79
    -7 9 5 < 2.52 3.21
    -6 9 5 < 0.40 1.02
    -5 9 5 < 0.40 0.57
    5 9 -5 < -0.10 0.56
    -4 9 5 < 1.31 2.43
    4 9 -5 < 2.82 2.44
    -3 9 5 o 5.03 6.73
    3 9 -5 o 6.55 6.72
    -2 9 5 < 1.91 1.69
    2 9 -5 o 2.42 1.69
    -1 9 5 o 9.47 10.18
    1 9 -5 o 10.88 10.19
    0 9 5 < 0.50 2.08
    0 9 -5 < 1.01 2.08
    -1 9 -5 o 3.22 3.21
    -2 9 -5 < 3.32 4.26
    -3 9 -5 < -0.91 0.62
    -6 10 5 < 2.11 0.71
    -5 10 5 < -1.61 1.58
    5 10 -5 < 0.70 1.58
    -4 10 5 < 2.52 3.54
    4 10 -5 < 5.03 3.53
    -3 10 5 < 3.93 3.30
    3 10 -5 o 2.72 3.30
    -2 10 5 < 0.60 0.25
    2 10 -5 < -0.70 0.25
    -1 10 5 < 2.22 2.60
    1 10 -5 o 3.22 2.60
    0 10 5 o 5.24 7.54
    0 10 -5 o 8.76 7.54
    -1 10 -5 o 3.42 4.23
    -2 10 -5 < -0.81 0.14
    -5 11 5 < -0.81 0.03
    -4 11 5 < -0.60 0.15
    4 11 -5 < -0.70 0.15
    -3 11 5 < -0.20 0.08
    3 11 -5 < 0.70 0.08
    -2 11 5 < -0.60 0.38
    2 11 -5 < -0.50 0.38
    -1 11 5 < 1.21 0.99
    1 11 -5 < 0.50 0.99
    0 11 5 o 5.94 10.43
    0 11 -5 o 12.79 10.44
    -1 11 -5 < 3.52 4.65
    -4 12 5 < 0.60 0.64
    4 12 -5 < 0.50 0.63
    -3 12 5 < 2.22 3.20
    3 12 -5 < 2.62 3.20
    -2 12 5 < 3.22 3.37
    2 12 -5 < 3.22 3.38
    -1 12 5 < 0.50 1.86
    1 12 -5 < 0.81 1.85
    0 12 5 < 2.82 4.96
    0 12 -5 < 3.73 4.96
    -9 0 6 o 25.07 19.08
    -8 0 6 o 22.46 22.48
    8 0 -6 o 24.57 22.48
    -7 0 6 < 1.31 1.14
    7 0 -6 < 0.40 1.13
    -6 0 6 o 14.90 17.67
    6 0 -6 o 18.33 17.66
    -5 0 6 o 90.83 78.53
    5 0 -6 o 87.61 78.58
    -4 0 6 o 27.29 22.41
    4 0 -6 o 24.37 22.34
    -3 0 6 o 10.98 11.39
    3 0 -6 o 11.28 11.45
    -2 0 6 o 168.77 154.26
    2 0 -6 o 161.32 154.09
    -1 0 6 o 48.94 44.92
    1 0 -6 o 51.76 45.02
    0 0 6 o 8.86 9.16
    0 0 -6 o 10.37 9.13
    -1 0 -6 o 56.09 51.65
    -2 0 -6 o 149.94 130.76
    -3 0 -6 o 5.84 4.45
    -4 0 -6 < -0.10 1.24
    -9 1 6 < 0.10 0.33
    -8 1 6 < 1.41 0.89
    8 1 -6 < 2.01 0.89
    -7 1 6 < 0.20 1.49
    7 1 -6 < 1.11 1.48
    -6 1 6 < 0.00 0.03
    6 1 -6 < -0.10 0.03
    -5 1 6 o 2.82 4.55
    5 1 -6 o 3.22 4.56
    -4 1 6 < -0.20 0.98
    4 1 -6 < 0.70 0.98
    -3 1 6 o 18.53 17.78
    3 1 -6 o 17.12 17.77
    -2 1 6 o 11.58 9.73
    2 1 -6 o 9.67 9.71
    -1 1 6 < -0.20 0.74
    1 1 -6 < -0.40 0.74
    0 1 6 < 1.81 1.74
    0 1 -6 < 1.91 1.74
    -1 1 -6 o 19.13 18.62
    -2 1 -6 o 17.42 17.39
    -3 1 -6 < -0.20 0.24
    -4 1 -6 < 2.11 2.54
    -9 2 6 < 0.50 1.42
    -8 2 6 < 3.12 5.52
    -7 2 6 < 0.40 0.97
    7 2 -6 < 2.52 0.97
    -6 2 6 < 2.32 2.16
    6 2 -6 o 3.02 2.17
    -5 2 6 o 4.63 6.35
    5 2 -6 o 6.34 6.36
    -4 2 6 o 7.05 8.13
    4 2 -6 o 8.46 8.12
    -3 2 6 o 3.42 2.70
    3 2 -6 o 1.31 2.70
    -2 2 6 < 0.70 0.88
    2 2 -6 < 0.40 0.87
    -1 2 6 o 11.48 11.33
    1 2 -6 o 9.16 11.33
    0 2 6 o 4.23 3.91
    0 2 -6 o 2.72 3.91
    -1 2 -6 o 12.79 12.46
    -2 2 -6 o 6.34 7.33
    -3 2 -6 < -0.81 0.02
    -4 2 -6 < -0.20 0.56
    -9 3 6 < -0.20 0.50
    -8 3 6 o 3.52 1.92
    -7 3 6 < 0.50 0.97
    7 3 -6 < 0.00 0.97
    -6 3 6 < 1.01 1.46
    6 3 -6 < 1.31 1.46
    -5 3 6 < 1.11 2.21
    5 3 -6 < 2.01 2.21
    -4 3 6 o 5.34 4.70
    4 3 -6 o 4.43 4.69
    -3 3 6 o 23.36 24.35
    3 3 -6 o 24.17 24.37
    -2 3 6 o 11.58 11.30
    2 3 -6 o 10.77 11.30
    -1 3 6 < 1.11 1.94
    1 3 -6 < 1.31 1.93
    0 3 6 < 3.02 3.30
    0 3 -6 o 3.02 3.29
    -1 3 -6 o 50.15 45.82
    -2 3 -6 < 1.81 2.01
    -3 3 -6 o 10.27 9.19
    -4 3 -6 < -1.01 0.88
    -8 4 6 < 2.22 1.00
    -7 4 6 < 1.91 3.11
    -6 4 6 o 5.64 5.52
    6 4 -6 < 5.03 5.52
    -5 4 6 < 1.01 1.89
    5 4 -6 < 3.12 1.89
    -4 4 6 o 35.14 39.60
    4 4 -6 o 41.29 39.64
    -3 4 6 o 104.93 94.00
    3 4 -6 o 100.80 93.95
    -2 4 6 o 7.85 8.40
    2 4 -6 o 9.57 8.41
    -1 4 6 o 6.75 8.32
    1 4 -6 o 6.75 8.33
    0 4 6 < 4.63 5.77
    0 4 -6 o 7.05 5.75
    -1 4 -6 < 1.41 0.69
    -2 4 -6 o 3.73 5.33
    -3 4 -6 < 1.71 1.84
    -4 4 -6 < 5.64 6.78
    -8 5 6 < 3.63 2.42
    -7 5 6 < 1.31 1.17
    -6 5 6 < -0.10 2.43
    6 5 -6 < 3.73 2.43
    -5 5 6 o 9.97 11.66
    5 5 -6 o 13.09 11.65
    -4 5 6 o 15.51 16.02
    4 5 -6 o 18.13 16.03
    -3 5 6 o 46.62 44.72
    3 5 -6 o 45.62 44.74
    -2 5 6 o 16.11 19.85
    2 5 -6 o 21.65 19.85
    -1 5 6 o 9.06 11.30
    1 5 -6 o 10.98 11.30
    0 5 6 < 5.74 6.51
    0 5 -6 o 7.55 6.51
    -1 5 -6 o 29.40 33.58
    -2 5 -6 < -0.10 0.12
    -3 5 -6 < 0.40 0.66
    -8 6 6 < 1.31 0.36
    -7 6 6 < 0.40 0.35
    -6 6 6 < 1.51 2.75
    -5 6 6 o 9.57 10.44
    5 6 -6 o 9.16 10.45
    -4 6 6 < 1.61 3.50
    4 6 -6 o 4.63 3.51
    -3 6 6 o 8.46 11.23
    3 6 -6 o 11.38 11.21
    -2 6 6 o 48.54 48.26
    2 6 -6 o 51.46 48.27
    -1 6 6 < 3.83 3.66
    1 6 -6 < 2.82 3.69
    0 6 6 < 1.21 4.80
    0 6 -6 o 4.53 4.79
    -1 6 -6 o 8.76 10.91
    -2 6 -6 < -0.60 0.34
    -3 6 -6 < -0.10 0.41
    -7 7 6 < -0.30 0.01
    -6 7 6 < -0.30 0.40
    -5 7 6 o 9.47 8.88
    5 7 -6 o 7.35 8.87
    -4 7 6 < -0.50 0.07
    4 7 -6 < 0.00 0.07
    -3 7 6 < 1.61 2.15
    3 7 -6 < 1.61 2.14
    -2 7 6 o 10.27 14.09
    2 7 -6 o 12.39 14.11
    -1 7 6 < 0.30 2.15
    1 7 -6 < 0.50 2.16
    0 7 6 < -0.50 3.22
    0 7 -6 o 3.12 3.22
    -1 7 -6 o 3.63 5.78
    -2 7 -6 o 3.83 5.02
    -3 7 -6 < -0.81 0.77
    -7 8 6 < -0.20 1.14
    -6 8 6 < -0.30 1.72
    -5 8 6 < 0.81 3.15
    5 8 -6 < 4.43 3.15
    -4 8 6 < 1.61 3.08
    4 8 -6 < 1.91 3.08
    -3 8 6 < 4.03 5.20
    3 8 -6 < 4.43 5.21
    -2 8 6 o 10.77 9.28
    2 8 -6 o 8.56 9.28
    -1 8 6 < 3.22 5.91
    1 8 -6 o 5.64 5.90
    0 8 6 < 3.93 4.98
    0 8 -6 o 4.73 4.98
    -1 8 -6 < 0.20 0.70
    -2 8 -6 < -0.91 0.99
    -6 9 6 < -1.71 0.50
    -5 9 6 o 4.13 6.35
    5 9 -6 < 5.64 6.35
    -4 9 6 < 0.10 1.84
    4 9 -6 < 2.52 1.84
    -3 9 6 < -0.20 2.82
    3 9 -6 < 3.22 2.82
    -2 9 6 < 0.91 3.89
    2 9 -6 o 3.12 3.89
    -1 9 6 < 2.32 1.58
    1 9 -6 < 2.11 1.58
    0 9 6 < -1.31 0.69
    0 9 -6 < -0.81 0.69
    -1 9 -6 < -0.81 0.44
    -5 10 6 < 0.10 0.12
    5 10 -6 < 1.61 0.12
    -4 10 6 < -1.01 1.13
    4 10 -6 < 0.30 1.13
    -3 10 6 < -1.11 1.35
    3 10 -6 < 1.71 1.36
    -2 10 6 < -0.91 0.59
    2 10 -6 < 0.91 0.59
    -1 10 6 < -1.81 1.38
    1 10 -6 < 1.11 1.39
    0 10 6 < -1.11 1.20
    0 10 -6 < 1.01 1.20
    -1 10 -6 < 0.70 0.81
    -4 11 6 < 5.14 0.92
    4 11 -6 < 0.10 0.92
    -3 11 6 < 0.30 2.51
    3 11 -6 < 1.71 2.51
    -2 11 6 < -1.51 0.55
    2 11 -6 < -1.21 0.55
    -1 11 6 < -2.52 0.50
    1 11 -6 < 1.11 0.50
    -8 1 7 < 0.81 1.16
    8 1 -7 < 0.70 1.16
    -7 1 7 < -0.50 0.28
    7 1 -7 < -0.60 0.28
    -6 1 7 < 1.11 2.08
    6 1 -7 < 2.22 2.08
    -5 1 7 < 0.20 1.10
    5 1 -7 < 0.91 1.10
    -4 1 7 < 1.51 2.29
    4 1 -7 o 2.72 2.30
    -3 1 7 o 3.83 3.55
    3 1 -7 o 4.03 3.54
    -2 1 7 < -0.40 1.54
    2 1 -7 < 0.91 1.54
    -1 1 7 < 0.30 2.30
    1 1 -7 < 0.20 2.30
    0 1 7 o 9.77 8.68
    0 1 -7 o 9.36 8.66
    -1 1 -7 o 5.94 6.44
    -2 1 -7 < 2.32 2.58
    -3 1 -7 < 0.91 0.82
    -8 2 7 < 0.50 0.66
    -7 2 7 < -0.10 1.46
    7 2 -7 < 1.71 1.46
    -6 2 7 o 9.87 12.73
    6 2 -7 o 11.18 12.73
    -5 2 7 < 3.32 3.48
    5 2 -7 o 3.73 3.48
    -4 2 7 o 5.03 6.83
    4 2 -7 o 5.54 6.83
    -3 2 7 < 0.60 2.15
    3 2 -7 o 2.72 2.15
    -2 2 7 o 10.27 14.65
    2 2 -7 o 13.49 14.67
    -1 2 7 < 1.61 5.13
    1 2 -7 o 4.83 5.12
    0 2 7 < 4.03 3.18
    0 2 -7 o 2.92 3.17
    -1 2 -7 o 51.15 44.34
    -2 2 -7 < 0.81 0.84
    -3 2 -7 < 1.41 1.62
    -8 3 7 < -0.91 0.57
    -7 3 7 < -0.81 0.00
    -6 3 7 < -0.20 0.64
    6 3 -7 < -0.60 0.64
    -5 3 7 < 0.10 0.30
    5 3 -7 < 0.30 0.30
    -4 3 7 o 11.98 13.28
    4 3 -7 o 14.00 13.29
    -3 3 7 o 26.89 33.13
    3 3 -7 o 31.82 33.12
    -2 3 7 < 1.41 2.55
    2 3 -7 o 2.62 2.55
    -1 3 7 < 0.20 2.56
    1 3 -7 < 2.11 2.56
    0 3 7 o 26.08 29.45
    0 3 -7 o 33.33 29.47
    -1 3 -7 o 33.73 33.47
    -2 3 -7 o 3.12 2.70
    -8 4 7 < -0.40 0.06
    -7 4 7 < -1.01 0.02
    -6 4 7 < -0.20 0.50
    6 4 -7 < 1.91 0.50
    -5 4 7 < -0.60 1.96
    5 4 -7 < 0.70 1.96
    -4 4 7 o 4.13 5.05
    4 4 -7 o 5.24 5.05
    -3 4 7 o 13.90 13.55
    3 4 -7 o 16.41 13.55
    -2 4 7 < -1.01 0.24
    2 4 -7 < 0.10 0.24
    -1 4 7 < 3.22 3.62
    1 4 -7 o 3.22 3.62
    0 4 7 o 18.93 17.41
    0 4 -7 o 20.54 17.40
    -1 4 -7 < 0.91 2.97
    -2 4 -7 < 0.30 0.56
    -8 5 7 < -1.11 0.04
    -7 5 7 < -0.91 0.16
    -6 5 7 < -0.40 1.56
    -5 5 7 < 0.70 2.18
    5 5 -7 < 2.92 2.18
    -4 5 7 < 0.10 1.00
    4 5 -7 < 1.41 1.00
    -3 5 7 o 8.66 11.25
    3 5 -7 o 9.57 11.25
    -2 5 7 < -1.61 0.52
    2 5 -7 < -0.50 0.53
    -1 5 7 < -1.41 2.13
    1 5 -7 < 1.41 2.13
    0 5 7 < 1.91 3.98
    0 5 -7 o 3.93 3.97
    -1 5 -7 < -0.60 0.90
    -2 5 -7 < -0.81 0.43
    -7 6 7 < 4.23 4.41
    -6 6 7 < -0.81 0.13
    -5 6 7 o 10.37 13.16
    5 6 -7 o 10.47 13.16
    -4 6 7 o 16.51 21.57
    4 6 -7 o 18.43 21.57
    -3 6 7 o 40.98 39.41
    3 6 -7 o 37.66 39.41
    -2 6 7 < -1.91 1.02
    2 6 -7 < -0.10 1.01
    -1 6 7 < 1.21 1.43
    1 6 -7 < 1.41 1.43
    0 6 7 < 3.52 4.33
    0 6 -7 o 3.52 4.33
    -1 6 -7 < -0.81 0.41
    -2 6 -7 < -1.41 0.11
    -7 7 7 < -1.11 0.54
    -6 7 7 o 6.55 8.73
    -5 7 7 o 4.43 7.55
    5 7 -7 < 7.05 7.56
    -4 7 7 < 0.10 2.76
    4 7 -7 < 3.32 2.75
    -3 7 7 < 6.04 8.18
    3 7 -7 o 8.46 8.17
    -2 7 7 < -1.81 2.90
    2 7 -7 < 2.01 2.91
    -1 7 7 < -1.21 0.21
    1 7 -7 < -0.81 0.21
    0 7 7 < 1.01 0.63
    0 7 -7 < -0.81 0.63
    -1 7 -7 < 2.11 2.00
    -6 8 7 < 1.51 2.60
    -5 8 7 < -0.10 1.73
    5 8 -7 < 1.11 1.73
    -4 8 7 < -4.03 0.25
    4 8 -7 < 0.91 0.24
    -3 8 7 < -2.01 3.95
    3 8 -7 < 2.72 3.95
    -2 8 7 < 0.10 3.38
    2 8 -7 < 3.52 3.39
    -1 8 7 < -0.50 1.68
    1 8 -7 < 2.22 1.68
    0 8 7 < 4.73 1.17
    0 8 -7 < -0.60 1.17
    -5 9 7 < -1.71 0.07
    5 9 -7 < 2.82 0.07
    -4 9 7 < -2.62 2.22
    4 9 -7 < 3.12 2.22
    -3 9 7 < -2.82 1.17
    3 9 -7 < 1.81 1.16
    -2 9 7 < -2.01 0.71
    2 9 -7 < 0.20 0.71
    -1 9 7 < -1.31 0.40
    1 9 -7 < 0.50 0.40
    0 9 -7 < -1.51 0.55
    4 10 -7 < 0.00 1.47
    -3 10 7 < -1.21 2.30
    3 10 -7 < 2.22 2.30
    -2 10 7 < -2.32 2.53
    2 10 -7 < 0.20 2.53
    -8 0 8 < -0.91 0.15
    -7 0 8 < 2.72 4.75
    7 0 -8 < 4.73 4.75
    -6 0 8 < 5.24 7.45
    6 0 -8 o 6.85 7.45
    -5 0 8 < -0.10 0.00
    5 0 -8 < 0.20 0.00
    -4 0 8 < -1.41 0.06
    4 0 -8 < 0.10 0.06
    -3 0 8 o 13.90 19.64
    3 0 -8 o 19.33 19.64
    -2 0 8 < -2.11 4.85
    2 0 -8 < 3.02 4.85
    -1 0 8 < 2.72 5.60
    1 0 -8 < 3.93 5.59
    0 0 -8 o 14.60 13.54
    -1 0 -8 o 5.74 5.59
    -8 1 8 < -1.11 0.19
    -7 1 8 < -1.61 0.15
    -6 1 8 < -0.30 0.21
    6 1 -8 < 0.50 0.21
    -5 1 8 < -0.91 1.13
    5 1 -8 < 1.31 1.13
    -4 1 8 < -0.91 3.30
    4 1 -8 o 4.03 3.30
    -3 1 8 < -0.30 1.99
    3 1 -8 < 1.71 1.98
    -2 1 8 < -1.61 1.13
    2 1 -8 < 1.31 1.13
    -1 1 8 < -0.60 1.92
    1 1 -8 < 0.91 1.92
    0 1 -8 o 5.24 5.81
    -1 1 -8 o 3.73 3.91
    -8 2 8 < -0.40 0.20
    -7 2 8 < -0.50 0.91
    -6 2 8 < 0.20 0.48
    6 2 -8 < 0.60 0.48
    -5 2 8 < 2.32 3.59
    5 2 -8 o 3.22 3.59
    -4 2 8 o 11.48 11.14
    4 2 -8 o 13.29 11.14
    -3 2 8 < 0.00 2.41
    3 2 -8 < 2.11 2.41
    -2 2 8 < -1.71 0.23
    2 2 -8 < -0.81 0.23
    -1 2 8 < 2.52 2.05
    1 2 -8 o 3.22 2.05
    0 2 8 o 8.96 7.18
    0 2 -8 o 6.65 7.18
    -1 2 -8 < -0.20 0.25
    -7 3 8 < 0.81 0.39
    -6 3 8 < -1.11 0.00
    -5 3 8 < -0.70 1.29
    5 3 -8 < -0.20 1.29
    -4 3 8 o 4.63 7.99
    4 3 -8 o 4.13 7.99
    -3 3 8 < -1.01 0.61
    3 3 -8 < -0.30 0.61
    -2 3 8 < -0.91 2.05
    2 3 -8 < 2.11 2.05
    -1 3 8 < 1.71 5.15
    1 3 -8 o 5.34 5.14
    0 3 8 o 14.90 10.67
    0 3 -8 o 9.06 10.68
    -1 3 -8 < 0.50 1.57
    -7 4 8 < 1.71 2.80
    -6 4 8 < -0.10 0.29
    -5 4 8 < 4.23 6.96
    5 4 -8 o 7.95 6.96
    -4 4 8 o 19.94 24.29
    4 4 -8 o 24.27 24.29
    -3 4 8 < -1.91 0.95
    3 4 -8 < 0.81 0.95
    -2 4 8 < -1.81 0.10
    2 4 -8 < -0.70 0.10
    -1 4 8 < -0.10 1.22
    1 4 -8 < 1.01 1.22
    0 4 -8 < 2.62 2.34
    -1 4 -8 < -0.81 0.84
    -7 5 8 < -0.40 0.38
    -6 5 8 < -0.30 1.41
    -5 5 8 < -0.70 1.94
    5 5 -8 < 3.32 1.94
    -4 5 8 o 10.07 13.72
    4 5 -8 o 13.49 13.72
    -3 5 8 < -2.11 2.76
    3 5 -8 < 0.91 2.76
    -2 5 8 < -1.81 0.43
    2 5 -8 < 1.21 0.43
    -1 5 8 < 6.95 8.03
    1 5 -8 o 6.85 8.03
    0 5 8 o 13.19 8.83
    0 5 -8 o 6.95 8.84
    -6 6 8 < -1.81 1.70
    -5 6 8 < -1.41 0.20
    5 6 -8 < -1.11 0.20
    -4 6 8 < -2.72 2.91
    4 6 -8 < 2.62 2.91
    -3 6 8 < -1.11 2.04
    3 6 -8 < 1.01 2.04
    -2 6 8 < -1.81 0.46
    2 6 -8 < -0.40 0.46
    -1 6 8 < 0.20 1.57
    1 6 -8 < 1.51 1.56
    0 6 8 < 5.03 2.61
    0 6 -8 < 1.51 2.61
    -5 7 8 < -2.32 1.29
    5 7 -8 < 1.91 1.30
    -4 7 8 < -2.82 0.90
    4 7 -8 < 1.11 0.90
    -3 7 8 < -2.11 1.26
    3 7 -8 < 2.01 1.26
    -2 7 8 < -2.42 0.78
    2 7 -8 < 0.30 0.78
    -1 7 8 < -0.20 0.59
    1 7 -8 < -0.70 0.59
    -4 8 8 < -2.72 0.10
    4 8 -8 < 0.81 0.10
    -3 8 8 < -2.72 0.89
    3 8 -8 < 0.20 0.90
    2 8 -8 < 6.14 2.96
    -6 1 9 < -1.21 1.51
    -5 1 9 < 0.20 3.34
    5 1 -9 < 2.72 3.33
    -4 1 9 < -1.11 0.24
    4 1 -9 < 0.00 0.24
    -3 1 9 < -1.61 0.36
    3 1 -9 < -0.20 0.36
    -2 1 9 < -2.62 1.04
    2 1 -9 < -1.01 1.04
    1 1 -9 < 0.81 1.85
    -6 2 9 < -1.11 0.27
    -5 2 9 < 3.02 5.83
    5 2 -9 o 7.95 5.83
    -4 2 9 < -1.21 0.04
    4 2 -9 < -0.30 0.04
    -3 2 9 < -1.01 0.76
    3 2 -9 < -0.20 0.76
    -2 2 9 < 1.21 3.54
    2 2 -9 < 1.81 3.53
    1 2 -9 < -0.10 0.82
    -6 3 9 < -2.11 0.02
    -5 3 9 < -0.40 3.73
    5 3 -9 < 2.82 3.73
    -4 3 9 < -2.32 4.07
    4 3 -9 < 3.02 4.07
    -3 3 9 < -2.22 0.41
    3 3 -9 < -1.01 0.41
    2 3 -9 < 2.11 0.91
    1 3 -9 < 3.93 6.14
    -5 4 9 < 1.51 5.79
    5 4 -9 o 6.95 5.79
    -4 4 9 < -1.71 5.04
    4 4 -9 < 5.03 5.04
    -3 4 9 < -2.52 0.06
    3 4 -9 < -0.20 0.06
    -2 4 9 < -2.82 0.65
    2 4 -9 < -0.20 0.64
    -4 5 9 < -2.22 0.92
    4 5 -9 < 1.71 0.92
    -3 5 9 < -1.71 0.19
    3 5 -9 < 0.60 0.19
_refine_special_details     ?
_reflns_number_total     2144
_reflns_number_gt     1330
_reflns_threshold_expression     'I>3\s(I)'
_refine_ls_structure_factor_coef     Fsqd
_refine_ls_R_factor_all     0.0712
_refine_ls_R_factor_gt     0.0307
_refine_ls_wR_factor_gt     0.0560
_refine_ls_wR_factor_ref     0.0668
_refine_ls_goodness_of_fit_ref     1.29
_refine_ls_restrained_S_all     ?
_refine_ls_number_reflns     2144
_refine_ls_number_parameters     162
_refine_ls_number_restraints     0
_refine_ls_number_constraints     3
_refine_ls_hydrogen_treatment     mixed
_refine_ls_weighting_scheme     sigma
_refine_ls_weighting_details     'w=1/(\s^2^(I)+0.0004I^2^)'
_refine_ls_shift/su_max     0.0349
_refine_ls_shift/su_mean     0.0056
_refine_diff_density_max     0.08
_refine_diff_density_min     -0.08
_refine_ls_extinction_method     'none'
_refine_ls_extinction_coef     ?
_refine_ls_abs_structure_details
;  826 of Friedel pairs used in the refinement
;
_refine_ls_abs_structure_Flack     ?
_refine_ls_abs_structure_Rogers     ?
loop_
    _atom_type_symbol
    _atom_type_scat_dispersion_real
    _atom_type_scat_dispersion_imag
    _atom_type_scat_source
    C 0.0033 0.0016 'International Tables Vol C tables 4.2.6.8 and 6.1.1.1'
    H 0.0000 0.0000 'International Tables Vol C tables 4.2.6.8 and 6.1.1.1'
    N 0.0061 0.0033 'International Tables Vol C tables 4.2.6.8 and 6.1.1.1'
    O 0.0106 0.0060 'International Tables Vol C tables 4.2.6.8 and 6.1.1.1'
_computing_data_collection
;
<i>APEX2</i> (Bruker, 2000)
;
_computing_cell_refinement
;
<i>SAINT</i> (Bruker, 2000)
;
_computing_data_reduction
;
<i>SAINT</i> (Bruker, 2000)
;
_computing_structure_solution
;
<i>SHELXS97</i> (Sheldrick, 2008)
;
_computing_structure_refinement
;
<i>JANA2006</i> (Pet\<r\'i\<cek <i>et al.</i>, 2014)
;
_computing_molecular_graphics
;
<i>PLATON</i> (Spek, 2009), <i>DIAMOND</i>
(Brandenburg & Putz, 2005) and
<i>JANA</i>2006 (Pet\<r\'i\<cek <i>et al.</i>, 2014)
;
_computing_publication_material
;
<i>JANA</i>2006 (Pet\<r\'i\<cek <i>et al.</i>, 2014)
;
loop_
    _atom_site_type_symbol
    _atom_site_label
    _atom_site_fract_x
    _atom_site_fract_y
    _atom_site_fract_z
    _atom_site_U_iso_or_equiv
    _atom_site_adp_type
    _atom_site_calc_flag
    _atom_site_refinement_flags
    _atom_site_occupancy
    _atom_site_disorder_assembly
    _atom_site_disorder_group
    C C1 0.3688(3) 0.10370(17) 0.7142(3) 0.0567(10) Uani d . 1 . .
    C C2 0.4435(3) 0.20303(17) 0.6720(3) 0.0579(10) Uani d . 1 . .
    H H2 0.367077 0.247318 0.567618 0.0694 Uiso d . 1 . .
    C C3 0.6269(3) 0.23627(16) 0.7816(3) 0.0548(10) Uani d . 1 . .
    H H3 0.673456 0.303544 0.750858 0.0658 Uiso d . 1 . .
    C C4 0.7464(3) 0.17333(18) 0.9371(3) 0.0495(8) Uani d . 1 . .
    C C5 0.6731(3) 0.07378(17) 0.9790(3) 0.0590(11) Uani d . 1 . .
    H H5 0.75078 0.029552 1.08292 0.0708 Uiso d . 1 . .
    C C6 0.4893(3) 0.03939(18) 0.8710(3) 0.0619(11) Uani d . 1 . .
    H H6 0.443281 -0.027955 0.902126 0.0743 Uiso d . 1 . .
    C C7 0.9412(3) 0.21074(18) 1.0589(3) 0.0586(11) Uani d . 1 . .
    C C8 0.4371(3) 0.45466(19) 0.3179(3) 0.0722(12) Uani d . 1 . .
    H H8 0.357015 0.51507 0.317318 0.0867 Uiso d . 1 . .
    C C9 0.6296(3) 0.4649(2) 0.4249(3) 0.0692(12) Uani d . 1 . .
    H H9 0.677992 0.53111 0.495943 0.083 Uiso d . 1 . .
    C C10 0.7528(3) 0.3785(2) 0.4289(3) 0.0634(11) Uani d . 1 . .
    C C11 0.6709(3) 0.2837(2) 0.3229(3) 0.0713(12) Uani d . 1 . .
    H H11 0.748112 0.222191 0.321632 0.0856 Uiso d . 1 . .
    C C12 0.4763(4) 0.2786(2) 0.2188(3) 0.0758(13) Uani d . 1 . .
    H H12 0.424395 0.212877 0.147656 0.0909 Uiso d . 1 . .
    C C13 0.9662(3) 0.3868(2) 0.5459(4) 0.0953(14) Uani d . 1 . .
    H H13a 1.011616 0.460296 0.525995 0.143 Uiso d . 0.5 . .
    H H13b 1.030779 0.32749 0.507907 0.143 Uiso d . 0.5 . .
    H H13c 0.99267 0.377834 0.678664 0.143 Uiso d . 0.5 . .
    N N1 0.1826(3) 0.0714(2) 0.6077(3) 0.0816(11) Uani d . 1 . .
    H H1b 0.139(4) -0.003(2) 0.635(4) 0.0979 Uiso d . 1 . .
    H H1a 0.119(4) 0.104(2) 0.496(4) 0.0979 Uiso d . 1 . .
    N N2 0.3581(3) 0.36282(17) 0.2143(3) 0.0708(9) Uani d . 1 . .
    O O1 0.9925(2) 0.30981(13) 1.0111(2) 0.0797(7) Uani d . 1 . .
    O O2 1.0511(2) 0.15736(13) 1.1982(2) 0.0771(7) Uani d . 1 . .
    H H1x 1.131103 0.335566 1.084979 0.131(10) Uiso d . 0.58(6) . .
    H H1y 0.211109 0.33646 0.138026 0.131(10) Uiso d . 0.42(6) . .
    H H13d 1.03067 0.399497 0.463082 0.143 Uiso d . 0.5 . .
    H H13e 0.992562 0.449433 0.634092 0.143 Uiso d . 0.5 . .
    H H13f 1.011833 0.316689 0.615392 0.143 Uiso d . 0.5 . .
loop_
    _atom_site_aniso_label
    _atom_site_aniso_U_11
    _atom_site_aniso_U_22
    _atom_site_aniso_U_33
    _atom_site_aniso_U_12
    _atom_site_aniso_U_13
    _atom_site_aniso_U_23
    _atom_site_aniso_type_symbol
    C1 0.0553(15) 0.0586(14) 0.0525(14) -0.0083(13) 0.0185(12) -0.0083(13) C
    C2 0.0593(15) 0.0554(13) 0.0484(14) 0.0003(11) 0.0115(12) 0.0089(11) C
    C3 0.0577(14) 0.0525(12) 0.0501(14) -0.0059(11) 0.0179(12) 0.0043(11) C
    C4 0.0520(12) 0.0483(11) 0.0419(12) 0.0043(11) 0.0128(10) 0.0032(11) C
    C5 0.0675(16) 0.0517(14) 0.0475(15) 0.0003(12) 0.0131(12) 0.0050(11) C
    C6 0.0771(18) 0.0505(12) 0.0573(15) -0.0072(12) 0.0269(13) 0.0066(12) C
    C7 0.0565(16) 0.0533(13) 0.0587(15) 0.0028(12) 0.0161(13) -0.0033(13) C
    C8 0.0642(16) 0.0608(15) 0.0795(18) 0.0030(13) 0.0172(14) 0.0014(14) C
    C9 0.0671(17) 0.0606(15) 0.0677(18) -0.0086(13) 0.0153(13) -0.0042(12) C
    C10 0.0580(16) 0.0743(16) 0.0565(15) -0.0046(14) 0.0219(12) 0.0051(14) C
    C11 0.0654(16) 0.0736(16) 0.0778(19) 0.0022(13) 0.0324(15) -0.0068(14) C
    C12 0.0759(18) 0.0752(17) 0.0718(19) -0.0131(15) 0.0257(15) -0.0155(14) C
    C13 0.0599(16) 0.108(2) 0.102(2) -0.0065(14) 0.0170(14) 0.0027(19) C
    N1 0.0661(15) 0.0866(17) 0.0751(16) -0.0152(12) 0.0116(13) 0.0095(13) N
    N2 0.0563(12) 0.0707(13) 0.0739(14) -0.0070(12) 0.0150(10) -0.0029(11) N
    O1 0.0619(10) 0.0671(10) 0.0852(12) -0.0117(8) 0.0050(8) 0.0129(9) O
    O2 0.0678(11) 0.0708(9) 0.0650(11) 0.0061(8) -0.0011(9) 0.0100(8) O
loop_
    _geom_bond_atom_site_label_1
    _geom_bond_atom_site_label_2
    _geom_bond_site_symmetry_1
    _geom_bond_site_symmetry_2
    _geom_bond_distance
    _geom_bond_publ_flag
    C1 C2 . . 1.386(3) ?
    C1 C6 . . 1.395(3) ?
    C1 N1 . . 1.365(3) ?
    C2 H2 . . 0.93 ?
    C2 C3 . . 1.356(3) ?
    C3 H3 . . 0.93 ?
    C3 C4 . . 1.378(3) ?
    C4 C5 . . 1.382(3) ?
    C4 C7 . . 1.456(3) ?
    C5 H5 . . 0.93 ?
    C5 C6 . . 1.360(3) ?
    C6 H6 . . 0.93 ?
    C7 O1 . . 1.319(3) ?
    C7 O2 . . 1.223(2) ?
    C8 H8 . . 0.9301 ?
    C8 C9 . . 1.357(3) ?
    C8 N2 . . 1.322(3) ?
    C9 H9 . . 0.93 ?
    C9 C10 . . 1.367(3) ?
    C10 C11 . . 1.362(3) ?
    C10 C13 . . 1.500(3) ?
    C11 H11 . . 0.9299 ?
    C11 C12 . . 1.363(3) ?
    C12 H12 . . 0.93 ?
    C12 N2 . . 1.322(3) ?
    C13 H13a . . 0.96 ?
    C13 H13b . . 0.9599 ?
    C13 H13c . . 0.96 ?
    C13 H13d . . 0.96 ?
    C13 H13e . . 0.96 ?
    C13 H13f . . 0.96 ?
    N1 H1b . . 0.99(3) ?
    N1 H1a . . 0.88(2) ?
    H1b H1a . . 1.61(4) ?
    N2 H1x . 1_454 1.6303(18) ?
    N2 H1y . . 1.0719(18) ?
    O1 H1x . . 1.0154(14) ?
    O1 H1y . 1_656 1.5740(14) ?
    H1x H1y . 1_656 0.57656(14) no
loop_
    _geom_angle_atom_site_label_1
    _geom_angle_atom_site_label_2
    _geom_angle_atom_site_label_3
    _geom_angle_site_symmetry_1
    _geom_angle_site_symmetry_2
    _geom_angle_site_symmetry_3
    _geom_angle
    _geom_angle_publ_flag
    C2 C1 C6 . . . 117.69(18) ?
    C2 C1 N1 . . . 120.94(18) ?
    C6 C1 N1 . . . 121.4(2) ?
    C1 C2 H2 . . . 119.68 ?
    C1 C2 C3 . . . 120.63(17) ?
    H2 C2 C3 . . . 119.69 ?
    C2 C3 H3 . . . 119.02 ?
    C2 C3 C4 . . . 122.0(2) ?
    H3 C3 C4 . . . 119.02 ?
    C3 C4 C5 . . . 117.65(18) ?
    C3 C4 C7 . . . 122.1(2) ?
    C5 C4 C7 . . . 120.19(17) ?
    C4 C5 H5 . . . 119.43 ?
    C4 C5 C6 . . . 121.16(18) ?
    H5 C5 C6 . . . 119.42 ?
    C1 C6 C5 . . . 120.9(2) ?
    C1 C6 H6 . . . 119.54 ?
    C5 C6 H6 . . . 119.54 ?
    C4 C7 O1 . . . 114.98(17) ?
    C4 C7 O2 . . . 124.0(2) ?
    O1 C7 O2 . . . 121.05(18) ?
    H8 C8 C9 . . . 118.46 ?
    H8 C8 N2 . . . 118.46 ?
    C9 C8 N2 . . . 123.1(2) ?
    C8 C9 H9 . . . 119.78 ?
    C8 C9 C10 . . . 120.4(2) ?
    H9 C9 C10 . . . 119.79 ?
    C9 C10 C11 . . . 116.3(2) ?
    C9 C10 C13 . . . 121.8(2) ?
    C11 C10 C13 . . . 121.8(2) ?
    C10 C11 H11 . . . 119.8 ?
    C10 C11 C12 . . . 120.4(2) ?
    H11 C11 C12 . . . 119.79 ?
    C11 C12 H12 . . . 118.53 ?
    C11 C12 N2 . . . 123.0(2) ?
    H12 C12 N2 . . . 118.52 ?
    C10 C13 H13a . . . 109.47 ?
    C10 C13 H13b . . . 109.47 ?
    C10 C13 H13c . . . 109.47 ?
    C10 C13 H13d . . . 109.47 ?
    C10 C13 H13e . . . 109.47 ?
    C10 C13 H13f . . . 109.47 ?
    H13a C13 H13b . . . 109.48 ?
    H13a C13 H13c . . . 109.47 ?
    H13b C13 H13c . . . 109.47 ?
    H13d C13 H13e . . . 109.48 ?
    H13d C13 H13f . . . 109.47 ?
    H13e C13 H13f . . . 109.47 ?
    C1 N1 H1b . . . 118.1(13) ?
    C1 N1 H1a . . . 119.1(18) ?
    H1b N1 H1a . . . 120(2) ?
    C8 N2 C12 . . . 116.79(19) ?
    C8 N2 H1x . . 1_454 129.06(19) ?
    C8 N2 H1y . . . 132.5(2) ?
    C12 N2 H1x . . 1_454 114.12(16) ?
    C12 N2 H1y . . . 110.21(19) ?
    C7 O1 H1x . . . 117.45(14) ?
    N2 H1x O1 1_656 . . 173.65(11) ?
    N2 H1y O1 . . 1_454 173.55(12) ?
loop_
    _geom_hbond_atom_site_label_D
    _geom_hbond_atom_site_label_H
    _geom_hbond_atom_site_label_A
    _geom_hbond_site_symmetry_D
    _geom_hbond_site_symmetry_H
    _geom_hbond_site_symmetry_A
    _geom_hbond_distance_DH
    _geom_hbond_distance_HA
    _geom_hbond_distance_DA
    _geom_hbond_angle_DHA
    _geom_hbond_publ_flag
    N1 H1b O2 . . 2_454 0.99(3) 2.04(3) 3.028(3) 179(2) no
    N1 H1a O2 . . 1_454 0.88(2) 2.22(3) 3.051(3) 158(3) no
    O1 H1x N2 . . 1_656 1.0154(14) 1.6303(18) 2.642(2) 173.65(11) no
    N2 H1y O1 . . 1_454 1.0719(18) 1.5740(14) 2.642(2) 173.55(12) no
_iucr_refine_instructions_details
;
#m40
   39    0    0    1
 0.997029 0.000000 0.000000 0.000000 0.000000 0.000000      100000
 0.000000 0.000000                                          00
 0.000000 0.000000 0.000000 0.000000 0.000000 0.000000      000000
 0.000000 0.000000 0.000000 0.000000 0.000000 0.000000      000000
C1        1  2     1.000000 0.368827 0.103703 0.714213
 0.055346 0.058641 0.052459-0.008326 0.018527-0.008276      0111111111
C2        1  2     1.000000 0.443504 0.203031 0.672040
 0.059321 0.055442 0.048403 0.000347 0.011466 0.008885      0111111111
H2        2  1     1.000000 0.367077 0.247318 0.567618
 0.069450 0.000000 0.000000 0.000000 0.000000 0.000000      0000000000
C3        1  2     1.000000 0.626923 0.236271 0.781564
 0.057692 0.052456 0.050125-0.005867 0.017881 0.004288      0111111111
H3        2  1     1.000000 0.673457 0.303544 0.750858
 0.065772 0.000000 0.000000 0.000000 0.000000 0.000000      0000000000
C4        1  2     1.000000 0.746440 0.173327 0.937050
 0.052020 0.048328 0.041929 0.004325 0.012810 0.003155      0111111111
C5        1  2     1.000000 0.673086 0.073782 0.979003
 0.067449 0.051723 0.047474 0.000298 0.013137 0.004956      0111111111
H5        2  1     1.000000 0.750781 0.029552 1.082921
 0.070765 0.000000 0.000000 0.000000 0.000000 0.000000      0000000000
C6        1  2     1.000000 0.489319 0.039386 0.871022
 0.077117 0.050540 0.057346-0.007209 0.026889 0.006569      0111111111
H6        2  1     1.000000 0.443283-0.027955 0.902125
 0.074265 0.000000 0.000000 0.000000 0.000000 0.000000      0000000000
C7        1  2     1.000000 0.941176 0.210742 1.058932
 0.056543 0.053249 0.058689 0.002809 0.016081-0.003329      0111111111
C8        1  2     1.000000 0.437118 0.454658 0.317858
 0.064224 0.060835 0.079519 0.003011 0.017178 0.001410      0111111111
H8        2  1     1.000000 0.357016 0.515070 0.317320
 0.086673 0.000000 0.000000 0.000000 0.000000 0.000000      0000000000
C9        1  2     1.000000 0.629611 0.464896 0.424896
 0.067108 0.060620 0.067652-0.008568 0.015304-0.004222      0111111111
H9        2  1     1.000000 0.677992 0.531110 0.495944
 0.083007 0.000000 0.000000 0.000000 0.000000 0.000000      0000000000
C10       1  2     1.000000 0.752817 0.378473 0.428924
 0.057981 0.074257 0.056460-0.004583 0.021935 0.005095      0111111111
C11       1  2     1.000000 0.670875 0.283737 0.322939
 0.065437 0.073646 0.077772 0.002234 0.032366-0.006765      0111111111
H11       2  1     1.000000 0.748114 0.222191 0.321632
 0.085554 0.000000 0.000000 0.000000 0.000000 0.000000      0000000000
C12       1  2     1.000000 0.476322 0.278595 0.218778
 0.075857 0.075240 0.071752-0.013128 0.025688-0.015490      0111111111
H12       2  1     1.000000 0.424394 0.212875 0.147658
 0.090939 0.000000 0.000000 0.000000 0.000000 0.000000      0000000000
C13       1  2     1.000000 0.966180 0.386770 0.545900
 0.059867 0.108217 0.101990-0.006496 0.017026 0.002693      0111111111
H13a      2  1     0.500000 1.011596 0.460325 0.526095
 0.142993 0.000000 0.000000 0.000000 0.000000 0.000000      0000000000
H13b      2  1     0.500000 1.030791 0.327538 0.507824
 0.142993 0.000000 0.000000 0.000000 0.000000 0.000000      0000000000
H13c      2  1     0.500000 0.992680 0.377760 0.678656
 0.142993 0.000000 0.000000 0.000000 0.000000 0.000000      0000000000
N1        3  2     1.000000 0.182565 0.071389 0.607727
 0.066075 0.086572 0.075082-0.015179 0.011565 0.009462      0111111111
H1b       2  1     1.000000 0.139107-0.003477 0.635280
 0.097937 0.000000 0.000000 0.000000 0.000000 0.000000      0111000000
H1a       2  1     1.000000 0.118637 0.104196 0.496396
 0.097937 0.000000 0.000000 0.000000 0.000000 0.000000      0111000000
N2        3  2     1.000000 0.358143 0.362817 0.214319
 0.056314 0.070696 0.073942-0.007009 0.014975-0.002920      0111111111
O1        4  2     1.000000 0.992503 0.309810 1.011078
 0.061864 0.067104 0.085203-0.011673 0.004983 0.012861      0111111111
H1        2  1     0.000000 1.153246 0.342757 1.104227
 0.119483 0.000000 0.000000 0.000000 0.000000 0.000000      0000000000
O2        4  2     1.000000 1.051054 0.157357 1.198186
 0.067780 0.070828 0.064959 0.006094-0.001079 0.010038      0111111111
H1x       2  1     0.577844 1.131059 0.335566 1.084987
 0.130701 0.000000 0.000000 0.000000 0.000000 0.000000      1000100000
H1y       2  1     0.422156 0.211065 0.336460 0.138034
 0.130701 0.000000 0.000000 0.000000 0.000000 0.000000      0000000000
C10a      1  2     0.000000 0.752817 0.378473 0.428924
 0.057981 0.074257 0.056460-0.004583 0.021935 0.005095      0000000000
C13a      1  2     0.000000 0.966180 0.386770 0.545900
 0.059867 0.108217 0.101990-0.006496 0.017026 0.002693      0000000000
H13d      2  1     0.500000 1.030666 0.399540 0.463092
 0.142993 0.000000 0.000000 0.000000 0.000000 0.000000      0000000000
H13e      2  1     0.500000 0.992556 0.449408 0.634143
 0.142993 0.000000 0.000000 0.000000 0.000000 0.000000      0000000000
H13f      2  1     0.500000 1.011845 0.316674 0.615341
 0.142993 0.000000 0.000000 0.000000 0.000000 0.000000      0000000000
H13g      2  1     0.000000 1.011649 0.388540 0.570859
 0.142995 0.000000 0.000000 0.000000 0.000000 0.000000      0000000000
----------------------------   s.u. block   ----------------------------
 0.001671 0.000000 0.000000 0.000000 0.000000 0.000000
 0.000000 0.000000
 0.000000 0.000000 0.000000 0.000000 0.000000 0.000000
 0.000000 0.000000 0.000000 0.000000 0.000000 0.000000
C1                 0.000000 0.000300 0.000174 0.000309
 0.001451 0.001394 0.001429 0.001317 0.001184 0.001275
C2                 0.000000 0.000284 0.000173 0.000294
 0.001471 0.001314 0.001413 0.001074 0.001197 0.001060
H2                 0.000000-0.100000-0.100000-0.100000
 0.000000 0.000000 0.000000 0.000000 0.000000 0.000000
C3                 0.000000 0.000278 0.000158 0.000272
 0.001374 0.001198 0.001425 0.001065 0.001190 0.001113
H3                 0.000000-0.100000-0.100000-0.100000
 0.000000 0.000000 0.000000 0.000000 0.000000 0.000000
C4                 0.000000 0.000312 0.000176 0.000297
 0.001233 0.001092 0.001156 0.001102 0.001040 0.001079
C5                 0.000000 0.000299 0.000173 0.000287
 0.001574 0.001376 0.001451 0.001164 0.001233 0.001125
H5                 0.000000-0.100000-0.100000-0.100000
 0.000000 0.000000 0.000000 0.000000 0.000000 0.000000
C6                 0.000000 0.000307 0.000176 0.000293
 0.001805 0.001220 0.001486 0.001197 0.001332 0.001172
H6                 0.000000-0.100000-0.100000-0.100000
 0.000000 0.000000 0.000000 0.000000 0.000000 0.000000
C7                 0.000000 0.000294 0.000177 0.000314
 0.001551 0.001256 0.001543 0.001224 0.001289 0.001298
C8                 0.000000 0.000346 0.000192 0.000340
 0.001630 0.001471 0.001814 0.001336 0.001383 0.001387
H8                 0.000000-0.100000-0.100000-0.100000
 0.000000 0.000000 0.000000 0.000000 0.000000 0.000000
C9                 0.000000 0.000318 0.000201 0.000328
 0.001656 0.001528 0.001771 0.001263 0.001341 0.001199
H9                 0.000000-0.100000-0.100000-0.100000
 0.000000 0.000000 0.000000 0.000000 0.000000 0.000000
C10                0.000000 0.000317 0.000199 0.000322
 0.001582 0.001560 0.001528 0.001403 0.001242 0.001388
C11                0.000000 0.000317 0.000198 0.000308
 0.001607 0.001620 0.001905 0.001265 0.001463 0.001390
H11                0.000000-0.100000-0.100000-0.100000
 0.000000 0.000000 0.000000 0.000000 0.000000 0.000000
C12                0.000000 0.000361 0.000221 0.000324
 0.001783 0.001706 0.001906 0.001494 0.001452 0.001353
H12                0.000000-0.100000-0.100000-0.100000
 0.000000 0.000000 0.000000 0.000000 0.000000 0.000000
C13                0.000000 0.000334 0.000219 0.000417
 0.001611 0.002108 0.002179 0.001382 0.001421 0.001942
H13a               0.000000-0.100000-0.100000-0.100000
 0.000000 0.000000 0.000000 0.000000 0.000000 0.000000
H13b               0.000000-0.100000-0.100000-0.100000
 0.000000 0.000000 0.000000 0.000000 0.000000 0.000000
H13c               0.000000-0.100000-0.100000-0.100000
 0.000000 0.000000 0.000000 0.000000 0.000000 0.000000
N1                 0.000000 0.000294 0.000197 0.000306
 0.001463 0.001700 0.001554 0.001198 0.001252 0.001303
H1b                0.000000 0.003548 0.002199 0.003762
 0.000000 0.000000 0.000000 0.000000 0.000000 0.000000
H1a                0.000000 0.003727 0.001963 0.003645
 0.000000 0.000000 0.000000 0.000000 0.000000 0.000000
N2                 0.000000 0.000274 0.000172 0.000281
 0.001237 0.001288 0.001405 0.001155 0.001022 0.001108
O1                 0.000000 0.000206 0.000127 0.000219
 0.000972 0.001010 0.001162 0.000794 0.000815 0.000857
H1                 0.000000 0.000000 0.000000 0.000000
 0.000000 0.000000 0.000000 0.000000 0.000000 0.000000
O2                 0.000000 0.000217 0.000125 0.000207
 0.001057 0.000942 0.001056 0.000791 0.000853 0.000842
H1x                0.061490 0.000000 0.000000 0.000000
 0.010427 0.000000 0.000000 0.000000 0.000000 0.000000
H1y                0.061490 0.000000 0.000000 0.000000
 0.010427 0.000000 0.000000 0.000000 0.000000 0.000000
C10a               0.000000 0.000317 0.000199 0.000322
 0.001582 0.001560 0.001528 0.001403 0.001242 0.001388
C13a               0.000000 0.000334 0.000219 0.000417
 0.001611 0.002108 0.002179 0.001382 0.001421 0.001942
H13d               0.000000-0.100000-0.100000-0.100000
 0.000000 0.000000 0.000000 0.000000 0.000000 0.000000
H13e               0.000000-0.100000-0.100000-0.100000
 0.000000 0.000000 0.000000 0.000000 0.000000 0.000000
H13f               0.000000-0.100000-0.100000-0.100000
 0.000000 0.000000 0.000000 0.000000 0.000000 0.000000
H13g               0.000000 0.000000 0.000000 0.000000
 0.000000 0.000000 0.000000 0.000000 0.000000 0.000000
--------------------------   Saved points   ----------------------------
    0
--------------------------   Fourier maxima   --------------------------
    1    1    1
max1      1  1     1.000000-0.006507 0.503737 0.016846      000  0  0  0
     0.07     0.04
max2      1  1     1.000000 0.377505 0.680367 0.242688      000  0  0  0
     0.07     0.04
max3      1  1     1.000000 0.843348-0.000706-0.002996      000  0  0  0
     0.07     0.04
max4      1  1     1.000000 0.264763 0.580368 0.194393      000  0  0  0
     0.05     0.04
max5      1  1     1.000000 0.414772 0.075295 0.267447      000  0  0  0
     0.06     0.04
max6      1  1     1.000000 0.302558 0.193869 0.258554      000  0  0  0
     0.06     0.04
max7      1  1     1.000000 0.088747 0.441870 0.083281      000  0  0  0
     0.06     0.04
max8      1  1     1.000000 0.306598 0.118344 0.182277      000  0  0  0
     0.07     0.04
max9      1  1     1.000000 0.309287 0.675451 0.240750      000  0  0  0
     0.05     0.04
max10     1  1     1.000000 0.955490 0.048999 0.045263      000  0  0  0
     0.06     0.04
--------------------------   Fourier minima   --------------------------
    1    1    1
min1      1  1     1.000000 0.609747 0.043826 0.040390      000  0  0  0
     0.07     0.04
min2      1  1     1.000000 0.825460 0.799817 0.227546      000  0  0  0
     0.06     0.04
min3      1  1     1.000000 0.409555 0.630472-0.012680      000  0  0  0
     0.05     0.04
min4      1  1     1.000000 0.074560 0.106093 0.355913      000  0  0  0
     0.05     0.04
min5      1  1     1.000000 0.438501 0.448739 0.448110      000  0  0  0
     0.06     0.04
min6      1  1     1.000000 0.470156 0.504428 0.425933      000  0  0  0
     0.06     0.04
min7      1  1     1.000000 0.893438 0.394225 0.271023      000  0  0  0
     0.06     0.04
min8      1  1     1.000000 0.943588 0.880260 0.302142      000  0  0  0
     0.06     0.04
min9      1  1     1.000000 0.464670 0.744172 0.090347      000  0  0  0
     0.08     0.04
min10     1  1     1.000000 0.578250 0.746316 0.106834      000  0  0  0
     0.05     0.03
------------------------------------------------------------------------
#m50
Version Jana2006
title
cell 7.597 11.6665 7.6754 90 114.2 90
esdcell 0.0007 0.0012 0.0008 0 0.003 0
spgroup Pc 7 22
lattice P
symmetry x y z
symmetry x -y z+1/2
unitsnumb 2
chemform C13 H14 N2 O2
formtab -62
atom C atradius 0.77 color 128073041
atom H atradius 0.46 color 255204204
atom N atradius 0.74 color 176185230
atom O atradius 0.74 color 254003000
roundmethod 1
end
*******************************************************************************
contour
  plane Plane#1
  pntplane 1 C7
  pntplane 1 O1
  pntplane 1 N2
  dltplane 0.1
  scpplane 6 6 0
  shfplane 1.5 2 0
  drawatom C7 Gray 2
  drawatom O1 Red 2
  drawatom N2 Blue 2
  endplane
  plane Plane#2
    pntplane 1 H13a
    pntplane 1 H13b
    pntplane 1 H13c
    dltplane 0.1
    scpplane 5 5 0
    shfplane 2 2.1 0
    drawatom H13a Yellow 2
    drawatom H13b Yellow 2
    drawatom H13c Yellow 2
    drawatom H13d LightYellow 2
    drawatom H13e LightYellow 2
    drawatom H13f LightYellow 2
  endplane
end contour
dist
  angles 1 lsttype 1 dmax 1.7
  selfirst C1 C2 H2 C3 H3 C4 C5 H5 C6 H6 C7 C8 H8 C9 H9 C10 C11 H11 C12
  selfirst H12 C13 H13a H13b H13c N1 H1b H1a N2 O1 O2 H1x H1y
  selsecnd C1 C2 H2 C3 H3 C4 C5 H5 C6 H6 C7 C8 H8 C9 H9 C10 C11 H11 C12
  selsecnd H12 C13 H13a H13b H13c N1 H1b H1a N2 O1 O2 H1x H1y
end dist
fourier
  maptype 6
end fourier
refine
  cycles 1000 fsquare 1 autkeys 0 damp 0.5
  restric H1x 12 H1y
  restric C13 11 C13a
  restric C10 11 C10a
  equation : ai[H1y] = 1.0 - ai[H1x]
  keep hydro triang C2 2 1 C3 C1 0.93 H2
  keep ADP riding C2 1.2 H2
  keep hydro triang C3 2 1 C2 C4 0.93 H3
  keep ADP riding C3 1.2 H3
  keep hydro triang C5 2 1 C6 C4 0.93 H5
  keep ADP riding C5 1.2 H5
  keep hydro triang C6 2 1 C5 C1 0.93 H6
  keep ADP riding C6 1.2 H6
  keep hydro triang C11 2 1 C10 C12 0.93 H11
  keep ADP riding C11 1.2 H11
  keep hydro triang C12 2 1 N2 C11 0.93 H12
  keep ADP riding C12 1.2 H12
  keep hydro tetrahed C13 1 3 C10 0.96 H13a H13c H13b
  keep ADP riding C13 1.5 H13a H13c H13b
  keep ADP riding O1 1.5 H1
  keep ADP riding N1 1.2 H1a H1b
  keep hydro triang C8 2 1 N2 C9 0.93 H8
  keep ADP riding C8 1.2 H8
  keep hydro triang C9 2 1 C8 C10 0.93 H9
  keep ADP riding C9 1.2 H9
  keep hydro tetrahed C13a 1 3 C10a 0.96 H13f H13d H13e
  keep ADP riding C13a 1.5 H13f H13d H13e
end refine
  keep hydro triang N1 1 2 C1 0.86 H1a H1b
  equation : ai[H13b] = ai[H13a]
  equation : ai[H13c] = ai[H13a]
  equation : ai[H13d] = 1.0 - ai[H13a]
  equation : ai[H13e] = 1.0 - ai[H13a]
  equation : ai[H13f] = 1.0 - ai[H13a]
;
