# Supplementary material for: 4-Amino­benzoic acid 4-methyl­pyridine/4-methyl­pyridinium 4-amino­benzoate 0.58/0.42: a redetermination from the original data
Source: Acta Crystallogr E Crystallogr Commun. 2017 Sep 19;73(Pt 10):1508–12. doi: 10.1107/S2056989017013226 (PMC5730305; doi:10.1107/S2056989017013226)
Supplement: Supplementary file 2 [file e-73-01508-Isup2.hkl]

#
# h,k,l, Fc-squared, Fo-squared, sigma(Fo-squared) and status flag
#
data_I
_shelx_title                             '   '
_shelx_refln_list_code                   4
_shelx_F_calc_maximum                    119.20
_exptl_crystal_F_000                     244
_reflns_d_resolution_high                ?

loop_
 _symmetry_equiv_pos_as_xyz
 'x, y, z'
 'x, -y, z+1/2'

_cell_length_a                           7.5970(7)
_cell_length_b                           11.6665(12)
_cell_length_c                           7.6754(8)
_cell_angle_alpha                        90
_cell_angle_beta                         114.200(3)
_cell_angle_gamma                        90

_shelx_F_squared_multiplier              1.000

loop_
 _refln_index_h
 _refln_index_k
 _refln_index_l
 _refln_F_squared_calc
 _refln_F_squared_meas
 _refln_F_squared_sigma
 _refln_observed_status
  -2   0   0   707.98   653.97     9.15 o
  -3   0   0  1596.62  1682.67    19.62 o
  -4   0   0   486.16   504.49     9.86 o
  -5   0   0    41.71    42.75     1.71 o
  -6   0   0    24.58    24.44     1.91 o
  -7   0   0    24.04    17.30     1.81 o
  -8   0   0     3.06     3.62     0.91 o
   1   1   0   217.45   212.16     1.91 o
  -1   1   0   217.23   214.97     1.71 o
   2   1   0   226.55   202.80     5.94 o
  -2   1   0   226.40   211.35     3.12 o
  -3   1   0   274.11   295.25     3.42 o
  -4   1   0     1.08     1.61     0.30 o
  -5   1   0    19.20    18.41     0.80 o
  -6   1   0    25.66    27.26     1.61 o
  -7   1   0     3.14     4.23     0.70 o
  -8   1   0     2.10     3.92     0.70 o
   0   2   0   520.97   492.11     3.02 o
   1   2   0   481.86   451.98     3.52 o
  -1   2   0   482.30   458.42     3.32 o
   2   2   0   209.02   206.12     2.11 o
  -2   2   0   209.16   203.00     1.91 o
   3   2   0   203.32   204.31     3.52 o
  -3   2   0   203.39   208.03     1.81 o
   4   2   0    32.12    30.38     1.41 o
  -4   2   0    32.17    31.39     0.60 o
  -5   2   0     0.15    -0.10     0.30 <
  -6   2   0     5.12     5.33     0.60 o
  -7   2   0     0.09     1.11     0.50 <
  -8   2   0     0.29     0.60     0.60 <
   0   3   0     0.98     0.80     0.20 o
   1   3   0    20.34    18.61     0.60 o
  -1   3   0    20.37    19.21     0.40 o
   2   3   0    19.30    18.61     0.50 o
  -2   3   0    19.31    19.52     0.50 o
   3   3   0    43.09    43.76     1.01 o
  -3   3   0    43.16    42.75     0.91 o
   4   3   0    45.21    46.48     1.71 o
  -4   3   0    45.13    44.36     0.91 o
   5   3   0    32.38    32.89     1.01 o
  -5   3   0    32.46    32.79     0.80 o
  -6   3   0    55.33    58.24     1.51 o
  -7   3   0     7.74     7.34     0.70 o
  -8   3   0     3.29     4.73     0.91 o
   0   4   0     0.25     0.00     0.20 <
   1   4   0   771.86   737.37     4.73 o
  -1   4   0   772.09   726.70     4.43 o
   2   4   0   210.59   210.24     2.01 o
  -2   4   0   210.66   210.35     1.71 o
   3   4   0   182.12   181.27     2.41 o
  -3   4   0   182.13   181.68     1.91 o
   4   4   0    65.93    63.17     1.51 o
  -4   4   0    65.98    67.00     1.11 o
   5   4   0   104.93    83.09     3.12 o
  -5   4   0   104.94   101.60     2.01 o
  -6   4   0    37.09    41.65     1.21 o
  -7   4   0     0.34    -0.20     0.50 <
  -8   4   0     1.04     1.51     1.01 <
   0   5   0     2.04     2.21     0.30 o
   1   5   0    57.01    57.84     1.01 o
  -1   5   0    56.90    57.84     0.91 o
   2   5   0   114.27   116.49     1.71 o
  -2   5   0   114.11   115.28     1.21 o
   3   5   0    39.91    41.75     1.11 o
  -3   5   0    39.90    40.94     0.80 o
   4   5   0    25.63    27.16     2.31 o
  -4   5   0    25.69    25.75     0.91 o
   5   5   0    19.54    18.21     2.11 o
  -5   5   0    19.48    17.50     0.91 o
  -6   5   0    53.02    56.43     1.41 o
  -7   5   0     3.27     2.82     0.80 o
  -8   5   0     0.85     2.62     1.21 <
   0   6   0     0.53     0.50     0.20 <
   1   6   0   140.67   140.43     1.71 o
  -1   6   0   140.68   137.11     1.81 o
   2   6   0    50.41    48.49     1.31 o
  -2   6   0    50.50    49.79     0.80 o
   3   6   0    45.63    46.48     1.31 o
  -3   6   0    45.50    47.98     0.91 o
   4   6   0    88.91    86.21     1.81 o
  -4   6   0    88.93    88.93     1.31 o
   5   6   0     0.73     0.40     0.91 <
  -5   6   0     0.73     0.00     0.40 <
  -6   6   0     8.63     8.95     0.80 o
  -7   6   0     2.74     2.41     0.91 <
  -8   6   0     0.51     1.91     3.32 <
   0   7   0    72.93    76.05     1.41 o
   1   7   0    26.17    25.45     0.91 o
  -1   7   0    26.18    25.05     0.91 o
   2   7   0    57.46    59.25     1.51 o
  -2   7   0    57.41    57.84     1.21 o
   3   7   0    10.20    10.36     0.70 o
  -3   7   0    10.15    10.06     0.50 o
   4   7   0    46.58    48.89     1.51 o
  -4   7   0    46.57    47.78     1.01 o
   5   7   0    21.96    29.88     3.72 o
  -5   7   0    21.93    22.23     1.11 o
  -6   7   0     1.51     0.80     0.60 <
  -7   7   0     2.37     1.61     0.80 <
   0   8   0    52.71    57.04     1.51 o
   1   8   0     8.24     8.35     0.70 o
  -1   8   0     8.27     8.65     0.70 o
   2   8   0    18.20    19.01     1.21 o
  -2   8   0    18.19    21.63     1.11 o
   3   8   0     6.24     8.25     1.01 o
  -3   8   0     6.24     5.43     0.60 o
   4   8   0    57.07    57.74     2.11 o
  -4   8   0    57.13    57.14     1.51 o
   5   8   0     9.17     8.15     2.31 o
  -5   8   0     9.14     9.66     1.01 o
  -6   8   0     0.65     0.40     0.60 <
  -7   8   0     2.80     4.23     1.01 o
   0   9   0    18.69    20.12     1.11 o
   1   9   0    16.24    16.90     1.01 o
  -1   9   0    16.28    18.11     1.01 o
   2   9   0    34.19    34.71     1.91 o
  -2   9   0    34.14    37.92     1.41 o
   3   9   0    15.43    15.79     1.91 o
  -3   9   0    15.41    12.27     1.01 o
   4   9   0    32.22    33.40     3.92 o
  -4   9   0    32.26    29.78     2.21 o
   5   9   0     6.49     1.71     2.01 <
  -5   9   0     6.47     6.74     1.21 o
  -6   9   0     2.97     3.42     1.01 o
   0  10   0     0.09    -0.20     0.40 <
   1  10   0    12.10    11.87     1.21 o
  -1  10   0    12.08    10.66     1.11 o
   2  10   0    13.98    17.10     1.61 o
  -2  10   0    13.98    15.09     1.11 o
   3  10   0     2.04     1.51     0.80 <
  -3  10   0     2.04     1.81     0.70 <
   4  10   0     5.39     4.33     1.41 o
  -4  10   0     5.40     4.33     0.91 o
   5  10   0     5.38     8.85     2.72 o
  -5  10   0     5.39     7.04     1.11 o
  -6  10   0     0.18    -0.10     0.80 <
   0  11   0    13.14    12.37     1.11 o
   1  11   0    16.83    17.81     3.32 o
  -1  11   0    16.81    15.09     1.21 o
   2  11   0    13.97    13.48     1.61 o
  -2  11   0    13.97    14.89     1.31 o
   3  11   0    16.36    16.60     1.61 o
  -3  11   0    16.38    15.89     1.31 o
   4  11   0     2.81     0.70     2.01 <
  -4  11   0     2.80     1.81     0.80 <
   5  11   0     0.26     0.00     2.21 <
  -5  11   0     0.26     0.80     0.80 <
   0  12   0    15.14    12.68     2.11 o
   1  12   0     8.63     8.45     1.31 o
  -1  12   0     8.63     7.14     1.11 o
   2  12   0    21.66    23.74     3.72 o
  -2  12   0    21.63    21.43     2.01 o
   3  12   0     0.32     0.60     1.41 <
  -3  12   0     0.32    -0.40     0.70 <
  -4  12   0     4.54     3.22     1.01 o
  -5  12   0     0.43     0.60     0.91 <
   0  13   0     8.49     8.95     1.51 o
   1  13   0     8.18     7.65     1.41 o
  -1  13   0     8.21     5.43     1.41 o
   2  13   0     9.82    11.17     2.11 o
  -2  13   0     9.79    10.66     1.61 o
   3  13   0     8.18     9.76     3.52 <
  -3  13   0     8.19     8.45     1.21 o
  -4  13   0     0.54    -0.40     0.80 <
   0  14   0     0.23     1.11     1.21 <
   1  14   0     1.30     0.80     1.01 <
  -1  14   0     1.31     0.20     1.11 <
   2  14   0     0.05    -0.50     1.71 <
  -2  14   0     0.05    -0.60     1.11 <
  -9   1   1     0.34     2.62     0.70 o
  -8   1   1     1.68     2.62     0.60 o
  -7   1   1     3.28     1.41     0.60 <
  -6   1   1    12.36    12.37     1.01 o
  -5   1   1    11.86    11.77     0.50 o
  -4   1   1   108.80   109.15     1.11 o
   4   1  -1   108.62   109.55     4.33 o
  -3   1   1   427.29   409.52     3.12 o
   3   1  -1   427.26   399.77     6.54 o
  -2   1   1   193.27   191.23     1.61 o
   2   1  -1   193.15   190.13     2.01 o
  -1   1   1   635.73   628.82     3.32 o
   1   1  -1   635.25   624.50     3.42 o
   0   1   1   407.05   412.95     2.82 o
   0   1  -1   406.90   413.35     2.62 o
   1   1   1   169.30   166.59     1.81 o
  -1   1  -1   169.51   166.08     1.41 o
   2   1   1   173.28   172.82     2.21 o
  -2   1  -1   173.33   171.32     1.91 o
   3   1   1     8.95     8.95     0.70 o
  -3   1  -1     8.96     9.05     0.40 o
  -4   1  -1    21.00    20.02     0.60 o
  -5   1  -1    27.78    25.65     0.60 o
  -6   1  -1     4.85     3.22     0.70 o
  -7   1  -1     1.95     2.62     0.70 o
  -8   1  -1     1.36     3.22     1.01 o
  -9   2   1     0.86     1.81     0.70 <
  -8   2   1     5.29     5.03     0.80 o
  -7   2   1     7.99     6.94     0.80 o
  -6   2   1    18.14    16.90     0.91 o
  -5   2   1     3.05     3.12     0.30 o
   5   2  -1     3.05     5.43     1.71 o
  -4   2   1   317.72   325.73     2.82 o
   4   2  -1   317.67   324.92     5.43 o
  -3   2   1    22.24    23.04     0.50 o
   3   2  -1    22.24    22.03     0.60 o
  -2   2   1   194.48   176.65     1.41 o
   2   2  -1   194.54   178.56     1.81 o
  -1   2   1  6445.38  6344.68    34.60 o
   1   2  -1  6446.36  6360.07    36.72 o
   0   2   1  2051.09  1951.66    12.47 o
   0   2  -1  2050.50  1947.94    11.17 o
   1   2   1    81.13    82.19     1.11 o
  -1   2  -1    81.36    81.48     0.91 o
   2   2   1   559.62   548.75     6.04 o
  -2   2  -1   559.57   544.63     3.72 o
   3   2   1   213.39   234.99     4.12 o
  -3   2  -1   213.66   234.09     2.21 o
   4   2   1    17.18    17.60     2.82 o
  -4   2  -1    17.22    17.00     0.60 o
  -5   2  -1    65.65    61.56     1.01 o
  -6   2  -1    19.88    16.70     1.01 o
  -7   2  -1     1.49     0.60     0.70 <
  -8   2  -1     1.80     2.51     1.01 <
  -8   3   1     0.54     1.01     0.70 <
  -7   3   1    14.12    12.78     0.80 o
  -6   3   1    51.34    54.22     1.11 o
  -5   3   1    22.67    23.34     0.70 o
   5   3  -1    22.66    22.33     0.91 o
  -4   3   1    64.88    64.48     1.01 o
   4   3  -1    64.88    61.36     3.02 o
  -3   3   1     5.80     6.04     0.40 o
   3   3  -1     5.81     5.53     0.40 o
  -2   3   1    57.26    54.93     0.80 o
   2   3  -1    57.17    54.82     0.91 o
  -1   3   1   847.69   814.02     5.13 o
   1   3  -1   847.64   818.04     5.23 o
   0   3   1   529.42   498.86     3.62 o
   0   3  -1   529.26   500.67     3.42 o
   1   3   1   283.61   267.58     2.11 o
  -1   3  -1   283.58   273.22     2.21 o
   2   3   1    51.31    52.01     1.11 o
  -2   3  -1    51.29    52.41     0.80 o
   3   3   1    85.76    90.03     2.31 o
  -3   3  -1    85.81    83.70     1.11 o
  -4   3  -1    46.21    47.28     0.91 o
   5   3   1   139.53   131.58     3.32 o
  -5   3  -1   139.59   143.75     1.81 o
  -6   3  -1    12.97    10.36     0.91 o
  -7   3  -1     2.62     1.71     0.80 <
  -8   3  -1     1.20     2.41     1.01 <
  -8   4   1     1.26     2.92     1.01 <
  -7   4   1     7.01     9.05     0.80 o
  -6   4   1    14.15    12.17     0.70 o
   6   4  -1    14.16    18.31     3.22 o
  -5   4   1    56.34    52.21     1.01 o
   5   4  -1    56.35    50.40     3.62 o
  -4   4   1     7.46     6.84     0.50 o
   4   4  -1     7.44     7.85     1.11 o
  -3   4   1    59.92    61.46     0.91 o
   3   4  -1    59.93    58.24     1.31 o
  -2   4   1   187.22   183.89     1.91 o
   2   4  -1   187.28   183.18     1.81 o
  -1   4   1   410.97   396.15     3.12 o
   1   4  -1   411.20   398.26     3.42 o
   0   4   1   175.09   169.50     1.51 o
   0   4  -1   175.03   168.80     1.61 o
   1   4   1   158.78   156.83     1.41 o
  -1   4  -1   159.08   159.04     1.61 o
   2   4   1   299.87   313.46     4.93 o
  -2   4  -1   299.77   309.83     2.92 o
   3   4   1    56.24    55.73     4.93 o
  -3   4  -1    56.18    56.53     0.80 o
   4   4   1    11.07    10.06     1.51 o
  -4   4  -1    11.08    10.16     0.50 o
   5   4   1    15.86    15.29     1.91 o
  -5   4  -1    15.79    15.99     0.80 o
  -6   4  -1    29.85    30.28     1.11 o
  -7   4  -1     2.72     3.72     0.80 o
  -8   5   1     0.54     0.60     0.91 <
  -7   5   1    17.53    19.21     1.01 o
  -6   5   1     3.78     3.32     0.50 o
   6   5  -1     3.78     3.12     1.91 <
  -5   5   1    11.85    11.17     0.60 o
   5   5  -1    11.85    12.37     0.91 o
  -4   5   1    22.53    22.73     0.80 o
   4   5  -1    22.58    24.14     1.21 o
  -3   5   1    10.81    10.56     0.50 o
   3   5  -1    10.77    10.86     0.60 o
  -2   5   1     9.83     8.75     0.50 o
   2   5  -1     9.86     9.15     0.70 o
  -1   5   1   119.72   121.92     1.51 o
   1   5  -1   119.86   123.63     1.41 o
   0   5   1   170.80   166.89     1.61 o
   0   5  -1   170.78   172.22     1.91 o
   1   5   1   161.15   167.19     1.81 o
  -1   5  -1   161.04   170.11     1.81 o
   2   5   1    48.51    50.20     1.51 o
  -2   5  -1    48.42    49.39     1.01 o
   3   5   1    27.57    27.76     1.21 o
  -3   5  -1    27.62    26.26     1.11 o
   4   5   1    46.51    44.36     2.82 o
  -4   5  -1    46.49    50.20     1.11 o
  -5   5  -1    14.29    12.47     0.91 o
  -6   5  -1    11.54    11.07     0.91 o
  -7   5  -1     0.79     1.51     0.70 <
  -8   6   1     1.26     1.51     1.11 <
  -7   6   1    15.06    18.01     1.11 o
  -6   6   1    16.33    16.60     1.11 o
   6   6  -1    16.34    16.60     3.12 o
  -5   6   1   182.43   186.81     2.21 o
   5   6  -1   182.43   188.01     9.05 o
  -4   6   1     4.55     3.92     0.50 o
   4   6  -1     4.53     4.53     0.70 o
  -3   6   1    81.24    86.71     1.61 o
   3   6  -1    81.35    84.80     1.81 o
  -2   6   1   250.64   256.12     2.92 o
   2   6  -1   250.37   261.75     3.12 o
  -1   6   1   230.92   237.21     2.41 o
   1   6  -1   231.19   243.04     2.31 o
   0   6   1   164.43   159.85     1.91 o
   0   6  -1   164.19   160.55     2.21 o
   1   6   1   220.96   225.23     2.82 o
  -1   6  -1   221.22   231.07     2.31 o
   2   6   1    95.52   101.40     1.91 o
  -2   6  -1    95.44   103.51     1.51 o
   3   6   1     7.74     8.05     1.01 o
  -3   6  -1     7.76     7.95     0.60 o
   4   6   1   159.03   160.85     3.62 o
  -4   6  -1   159.04   158.14     2.11 o
  -5   6  -1    27.32    28.97     1.31 o
  -6   6  -1    11.88    11.17     1.01 o
  -7   6  -1     3.11     5.33     1.01 o
  -8   7   1     2.62     4.63     1.21 o
  -7   7   1     0.25     0.60     0.60 <
  -6   7   1     0.87     0.20     0.60 <
   6   7  -1     0.87    -0.50     1.71 <
  -5   7   1    87.94    92.45     2.51 o
   5   7  -1    87.82    91.24     3.52 o
  -4   7   1   104.48   100.60     1.91 o
   4   7  -1   104.60   104.72     3.22 o
  -3   7   1     7.54     6.84     0.60 o
   3   7  -1     7.51     7.14     0.70 o
  -2   7   1    47.39    46.07     1.21 o
   2   7  -1    47.28    46.78     1.31 o
  -1   7   1   146.89   150.89     2.41 o
   1   7  -1   146.92   149.89     2.01 o
   0   7   1   149.79   150.89     2.31 o
   0   7  -1   149.81   152.91     2.31 o
   1   7   1    39.96    41.04     1.31 o
  -1   7  -1    40.05    43.46     1.21 o
   2   7   1     0.07     0.00     0.40 <
  -2   7  -1     0.07     0.00     0.40 <
   3   7   1    80.33    80.28     2.11 o
  -3   7  -1    80.29    81.58     1.51 o
   4   7   1    67.48    68.71     2.51 o
  -4   7  -1    67.51    67.80     1.81 o
  -5   7  -1     6.14     6.24     0.91 o
  -6   7  -1     0.02    -0.20     0.60 <
  -7   7  -1     0.65     1.51     1.01 <
  -7   8   1     8.41     9.96     1.11 o
  -6   8   1     1.07     0.80     0.70 <
   6   8  -1     1.06     2.82     2.11 <
  -5   8   1    18.50    19.31     1.51 o
   5   8  -1    18.50    19.11     2.21 o
  -4   8   1    17.22    16.90     1.51 o
   4   8  -1    17.25    19.21     1.51 o
  -3   8   1     4.87     5.43     0.70 o
   3   8  -1     4.89     4.93     0.70 o
  -2   8   1    29.01    29.17     1.41 o
   2   8  -1    29.04    28.97     1.21 o
  -1   8   1    12.64    13.28     1.01 o
   1   8  -1    12.62    13.08     1.21 o
   0   8   1    44.64    43.26     1.41 o
   0   8  -1    44.64    43.56     1.21 o
   1   8   1    30.47    29.47     1.61 o
  -1   8  -1    30.38    30.68     1.11 o
   2   8   1    12.99    13.38     0.91 o
  -2   8  -1    12.98    12.37     0.80 o
   3   8   1    64.92    66.29     1.81 o
  -3   8  -1    64.92    63.38     1.51 o
   4   8   1     0.88    -0.40     1.01 <
  -4   8  -1     0.89    -0.10     0.50 <
  -5   8  -1     4.99     4.53     0.80 o
  -6   8  -1     1.62     0.91     0.70 <
  -7   9   1     0.19    -0.20     0.70 <
  -6   9   1     4.11     3.02     1.01 <
  -5   9   1     3.45     2.62     0.80 o
   5   9  -1     3.46     1.91     2.01 <
  -4   9   1     7.62     5.13     0.91 o
   4   9  -1     7.62     8.15     1.21 o
  -3   9   1     0.68     0.00     0.60 <
   3   9  -1     0.68     0.40     0.70 <
  -2   9   1     9.41     8.75     0.91 o
   2   9  -1     9.41     9.86     1.01 o
  -1   9   1    47.85    48.59     1.71 o
   1   9  -1    47.83    50.60     2.31 o
   0   9   1    49.93    50.40     1.71 o
   0   9  -1    49.92    52.31     1.61 o
   1   9   1    56.78    59.65     2.11 o
  -1   9  -1    56.80    57.34     1.51 o
   2   9   1     7.10     5.73     0.70 o
  -2   9  -1     7.10     5.03     0.91 o
   3   9   1    77.12    79.27     3.02 o
  -3   9  -1    77.08    80.68     1.91 o
   4   9   1     0.67     0.50     1.11 <
  -4   9  -1     0.67     0.60     0.60 <
  -5   9  -1     2.94     1.41     0.80 <
  -6   9  -1     1.17     1.61     0.80 <
  -6  10   1     1.46     2.62     0.91 <
  -5  10   1     2.50     3.02     0.91 o
   5  10  -1     2.49     2.62     2.11 <
  -4  10   1     6.07     4.53     0.91 o
   4  10  -1     6.07     6.14     1.61 o
  -3  10   1     3.91     3.12     0.80 o
   3  10  -1     3.91     3.62     1.01 o
  -2  10   1    10.87    11.77     1.21 o
   2  10  -1    10.88    11.07     1.21 o
  -1  10   1    27.28    33.00     1.61 o
   1  10  -1    27.26    28.57     1.31 o
   0  10   1    39.31    43.96     1.81 o
   0  10  -1    39.33    42.45     1.71 o
   1  10   1    32.16    34.71     1.71 o
  -1  10  -1    32.12    34.40     2.21 o
   2  10   1    15.91    18.61     1.51 o
  -2  10  -1    15.91    15.49     1.31 o
   3  10   1    16.31    17.40     1.61 o
  -3  10  -1    16.33    15.79     1.41 o
   4  10   1     0.85     1.01     1.71 <
  -4  10  -1     0.85     0.40     0.70 <
  -5  10  -1     9.37    12.47     1.61 o
  -6  11   1     0.13    -0.10     0.80 <
  -5  11   1     0.79     1.51     0.91 <
  -4  11   1     0.83     0.60     0.70 <
   4  11  -1     0.83     1.81     1.31 <
  -3  11   1    23.02    26.96     1.91 o
   3  11  -1    23.04    26.05     2.51 o
  -2  11   1    24.50    21.13     1.41 o
   2  11  -1    24.46    23.04     1.71 o
  -1  11   1    10.91    12.07     1.11 o
   1  11  -1    10.92    13.88     1.41 o
   0  11   1     5.76     7.85     1.01 o
   0  11  -1     5.78     6.04     1.01 o
   1  11   1    40.20    39.33     3.12 o
  -1  11  -1    40.16    41.45     2.31 o
   2  11   1    18.44    17.81     1.61 o
  -2  11  -1    18.46    19.82     1.51 o
   3  11   1     3.69     3.32     1.51 <
  -3  11  -1     3.70     3.02     0.91 o
  -4  11  -1     2.70     1.51     0.80 <
  -5  11  -1     0.99     0.80     0.91 <
  -5  12   1     1.02     0.91     0.91 <
  -4  12   1     2.40     2.41     0.91 <
   4  12  -1     2.39     0.91     1.41 <
  -3  12   1     8.61     8.25     1.11 o
   3  12  -1     8.62     8.55     2.21 o
  -2  12   1     0.58     0.20     0.60 <
   2  12  -1     0.57     0.40     1.11 <
  -1  12   1     3.64     3.32     0.80 o
   1  12  -1     3.64     4.02     1.11 o
   0  12   1     1.59     0.40     0.91 <
   0  12  -1     1.60     1.41     1.01 <
   1  12   1     1.47     0.40     1.01 <
  -1  12  -1     1.46     0.70     0.70 <
   2  12   1     6.22     6.04     1.61 o
  -2  12  -1     6.23     4.33     1.01 o
   3  12   1     0.62     0.60     2.11 <
  -3  12  -1     0.62    -0.20     0.80 <
  -4  12  -1     1.01    -0.70     0.80 <
  -4  13   1     1.98     1.01     0.91 <
  -3  13   1     8.27     7.95     1.11 o
   3  13  -1     8.26     8.15     3.22 <
  -2  13   1     0.35    -0.60     0.70 <
   2  13  -1     0.35    -0.10     2.11 <
  -1  13   1     4.01     3.42     1.21 <
   1  13  -1     4.00     1.01     1.11 <
   0  13   1     5.67     4.93     1.51 o
   0  13  -1     5.67     4.93     1.31 o
   1  13   1     0.97     1.41     1.21 <
  -1  13  -1     0.96    -0.60     1.51 <
   2  13   1     6.31     3.62     1.81 <
  -2  13  -1     6.31     5.33     1.41 o
  -3  13  -1     0.04     0.50     1.01 <
  -2  14   1     0.68    -1.21     1.21 <
   2  14  -1     0.68    -1.11     1.21 <
  -1  14   1     1.66     2.31     1.21 <
   1  14  -1     1.67     1.71     1.21 <
   0  14   1     0.62     0.00     1.11 <
   0  14  -1     0.62    -0.40     2.01 <
   1  14   1     0.72     2.72     1.41 <
  -1  14  -1     0.72    -1.21     1.81 <
   2  14   1     2.29     3.82     2.72 <
  -2  14  -1     2.29    -0.10     1.71 <
  -9   0   2     4.00     3.32     1.11 <
  -8   0   2    10.13    10.26     1.21 o
  -7   0   2     7.57     6.24     1.11 o
  -6   0   2    34.25    32.39     1.61 o
  -5   0   2   285.36   297.36     3.52 o
   5   0  -2   285.04   290.82     8.35 o
  -4   0   2   296.99   294.64     3.72 o
   4   0  -2   297.23   290.12     5.83 o
  -3   0   2   205.63   202.90     2.62 o
   3   0  -2   205.53   203.51     2.51 o
  -2   0   2   672.70   666.65     5.94 o
   2   0  -2   672.27   641.90     6.24 o
  -1   0   2 13095.60 14207.80   112.67 o
   1   0  -2 13096.70 13941.10   112.16 o
   0   0   2    41.14    40.24     1.01 o
   0   0  -2    41.08    42.75     1.01 o
   1   0   2     4.07     4.02     0.60 o
  -1   0  -2     4.08     4.02     0.50 o
   2   0   2   458.56   479.94     6.34 o
  -2   0  -2   458.63   487.99     5.53 o
   3   0   2   171.24   170.91     4.33 o
  -3   0  -2   171.10   170.41     3.32 o
   4   0   2   171.89   161.46     3.82 o
  -4   0  -2   171.80   162.46     3.32 o
  -5   0  -2    26.75    26.96     1.71 o
  -6   0  -2     5.81     4.83     0.80 o
  -7   0  -2     9.98    10.86     1.81 o
  -9   1   2     0.25     1.91     0.80 <
  -8   1   2     2.60     2.31     0.60 o
  -7   1   2     6.63     6.84     0.80 o
  -6   1   2    11.38    10.96     0.60 o
  -5   1   2    31.82    32.89     0.91 o
   5   1  -2    31.78    31.59     2.01 o
  -4   1   2    55.16    54.62     1.01 o
   4   1  -2    55.08    53.62     0.91 o
  -3   1   2    18.44    18.21     0.60 o
   3   1  -2    18.42    19.01     0.50 o
  -2   1   2    87.70    88.42     0.91 o
   2   1  -2    87.62    86.41     0.91 o
  -1   1   2   118.02   119.41     1.21 o
   1   1  -2   117.90   121.52     1.01 o
   0   1   2   286.62   285.79     2.31 o
   0   1  -2   286.81   287.40     2.21 o
   1   1   2   347.25   349.27     3.32 o
  -1   1  -2   347.11   346.85     2.82 o
   2   1   2   303.27   319.39     3.52 o
  -2   1  -2   303.10   318.49     3.72 o
   3   1   2    46.28    43.66     2.21 o
  -3   1  -2    46.35    46.27     1.21 o
   4   1   2    58.09    56.03     2.01 o
  -4   1  -2    58.01    56.53     1.11 o
  -5   1  -2    35.36    33.10     1.11 o
  -6   1  -2     0.65     0.30     0.40 <
  -7   1  -2     1.36     2.62     0.91 <
  -9   2   2     0.32     1.51     0.80 <
  -8   2   2     0.58    -0.10     0.60 <
  -7   2   2    11.59    11.57     0.91 o
  -6   2   2    51.65    52.71     1.11 o
   6   2  -2    51.65    58.35     4.02 o
  -5   2   2   137.52   140.13     1.71 o
   5   2  -2   137.45   136.71     4.12 o
  -4   2   2    23.25    25.65     0.70 o
   4   2  -2    23.32    24.75     0.80 o
  -3   2   2    19.63    19.72     0.50 o
   3   2  -2    19.72    18.71     0.60 o
  -2   2   2  2789.46  2702.41    18.61 o
   2   2  -2  2788.71  2702.10    15.29 o
  -1   2   2  1779.77  1724.51     9.15 o
   1   2  -2  1780.49  1730.35     9.15 o
   0   2   2   534.63   523.60     4.02 o
   0   2  -2   534.43   515.96     3.62 o
   1   2   2   224.52   222.22     2.72 o
  -1   2  -2   224.57   218.70     1.81 o
   2   2   2   216.70   221.21     4.02 o
  -2   2  -2   216.73   218.70     2.01 o
  -3   2  -2    14.96    14.28     0.60 o
  -4   2  -2    54.37    50.10     1.01 o
  -5   2  -2    53.50    52.61     1.81 o
  -6   2  -2     1.08     1.91     0.50 o
  -7   2  -2     2.45     2.41     1.01 <
  -9   3   2     0.53     1.81     1.11 <
  -8   3   2     2.79     4.02     0.91 o
  -7   3   2     9.49     9.46     1.21 o
  -6   3   2     0.21     0.60     0.30 <
   6   3  -2     0.21     0.60     1.01 <
  -5   3   2     3.16     2.72     0.30 o
   5   3  -2     3.15     3.52     0.60 o
  -4   3   2    70.76    68.30     1.01 o
   4   3  -2    70.77    68.30     1.41 o
  -3   3   2     6.55     6.04     0.30 o
   3   3  -2     6.58     5.23     0.40 o
  -2   3   2   484.96   473.71     3.02 o
   2   3  -2   484.77   475.92     3.42 o
  -1   3   2   347.19   349.67     2.82 o
   1   3  -2   347.28   340.62     2.31 o
   0   3   2    93.72    96.27     1.31 o
   0   3  -2    93.69    94.86     1.01 o
   1   3   2   252.12   251.99     2.51 o
  -1   3  -2   251.72   254.00     2.11 o
  -2   3  -2   179.84   183.69     1.61 o
  -3   3  -2    60.34    60.86     1.01 o
  -4   3  -2    24.92    23.94     0.80 o
  -5   3  -2    59.96    58.55     1.41 o
  -6   3  -2     1.00     0.50     0.50 <
  -7   3  -2     1.61     5.03     1.21 o
  -9   4   2     2.35     4.63     1.81 <
  -8   4   2     0.03     0.10     1.51 <
  -7   4   2     6.96     7.75     0.80 o
   7   4  -2     6.98     8.85     2.62 o
  -6   4   2    94.56    96.37     1.81 o
   6   4  -2    94.53   108.24     5.63 o
  -5   4   2     4.72     4.02     0.40 o
   5   4  -2     4.73     4.53     0.60 o
  -4   4   2    54.17    56.64     1.01 o
   4   4  -2    54.23    57.14     1.61 o
  -3   4   2   166.46   173.93     1.61 o
   3   4  -2   166.33   173.63     2.92 o
  -2   4   2    16.64    18.71     0.50 o
   2   4  -2    16.65    18.21     0.60 o
  -1   4   2   125.72   127.35     1.51 o
   1   4  -2   125.75   126.55     1.41 o
   0   4   2   191.77   186.00     1.81 o
   0   4  -2   192.09   184.29     2.01 o
   1   4   2   401.52   423.81     5.03 o
  -1   4  -2   401.26   417.67     3.42 o
  -2   4  -2   171.55   187.11     2.11 o
  -3   4  -2    25.82    28.27     0.80 o
  -4   4  -2   101.23    99.89     1.41 o
  -5   4  -2    17.91    19.52     1.31 o
  -6   4  -2     2.35     2.11     0.60 o
  -7   4  -2     2.73     0.91     1.11 <
  -8   5   2     2.79     3.02     0.80 o
  -7   5   2    16.42    20.32     1.41 o
   7   5  -2    16.43    22.33     3.62 o
  -6   5   2    26.37    26.66     1.11 o
   6   5  -2    26.38    29.78     3.72 o
  -5   5   2    22.52    22.84     0.91 o
   5   5  -2    22.55    18.91     2.92 o
  -4   5   2     7.52     6.84     0.40 o
   4   5  -2     7.50     8.25     0.91 o
  -3   5   2    74.91    78.77     1.31 o
   3   5  -2    74.96    76.96     2.11 o
  -2   5   2   302.88   303.30     3.22 o
   2   5  -2   303.20   311.65     4.02 o
  -1   5   2    32.42    31.29     0.80 o
   1   5  -2    32.48    30.08     0.80 o
   0   5   2     5.37     4.83     0.50 o
   0   5  -2     5.42     6.14     0.50 o
   1   5   2     9.37    11.57     1.91 o
  -1   5  -2     9.34    11.57     0.80 o
   2   5   2     5.67     9.36     1.41 o
  -2   5  -2     5.65     7.04     0.60 o
  -3   5  -2    30.53    29.78     0.91 o
  -4   5  -2    26.18    26.15     1.11 o
  -5   5  -2    39.38    37.62     1.51 o
  -6   5  -2     0.13     0.50     0.60 <
  -7   5  -2     0.04    -0.10     0.91 <
  -8   6   2     6.27     8.55     1.11 o
  -7   6   2     1.27     1.21     0.60 <
  -6   6   2     5.41     4.43     0.91 o
   6   6  -2     5.38     9.25     2.51 o
  -5   6   2    51.36    51.30     1.31 o
   5   6  -2    51.40    52.21     1.81 o
  -4   6   2    11.19    10.46     0.80 o
   4   6  -2    11.24    10.06     1.21 o
  -3   6   2    43.98    43.86     1.11 o
   3   6  -2    43.94    44.06     2.11 o
  -2   6   2    52.57    59.55     1.31 o
   2   6  -2    52.63    56.43     1.01 o
  -1   6   2    66.77    66.19     1.41 o
   1   6  -2    66.71    67.60     1.61 o
   0   6   2     2.86     2.92     0.40 o
   0   6  -2     2.87     3.42     0.60 o
   1   6   2    14.59    15.79     1.81 o
  -1   6  -2    14.59    14.28     0.80 o
   2   6   2     5.48     8.45     1.51 o
  -2   6  -2     5.47     6.04     0.60 o
   3   6   2     6.34     7.44     1.51 o
  -3   6  -2     6.35     6.34     0.60 o
  -4   6  -2     2.70     2.82     0.70 o
  -5   6  -2     6.79     4.43     0.80 o
  -6   6  -2     2.14     2.72     0.80 o
  -8   7   2     6.32     8.15     1.11 o
  -7   7   2     2.86     3.52     0.80 o
  -6   7   2     1.60     2.31     0.70 o
   6   7  -2     1.61     1.61     1.91 <
  -5   7   2    24.41    24.14     1.31 o
   5   7  -2    24.42    25.95     2.11 o
  -4   7   2    15.71    15.19     1.01 o
   4   7  -2    15.75    16.40     2.11 o
  -3   7   2     5.32     5.43     0.60 o
   3   7  -2     5.34     4.53     0.91 o
  -2   7   2    37.11    37.72     1.91 o
   2   7  -2    37.14    38.43     1.81 o
  -1   7   2    49.72    49.39     1.41 o
   1   7  -2    49.65    50.10     1.71 o
   0   7   2    49.75    46.78     1.11 o
   0   7  -2    49.76    46.58     1.31 o
   1   7   2    32.76    32.49     1.01 o
  -1   7  -2    32.77    33.50     1.61 o
   2   7   2    20.88    22.43     1.11 o
  -2   7  -2    20.87    21.13     1.01 o
   3   7   2     0.74     0.91     0.91 <
  -3   7  -2     0.74     0.10     0.60 <
  -4   7  -2    51.18    53.32     1.91 o
  -5   7  -2     5.51     5.73     0.91 o
  -6   7  -2     0.07    -0.20     0.70 <
  -7   8   2     0.34     0.70     0.70 <
  -6   8   2     6.27     6.04     1.51 o
   6   8  -2     6.28     9.25     2.82 o
  -5   8   2     9.34     9.25     1.11 o
   5   8  -2     9.33    10.26     1.71 o
  -4   8   2     6.56     5.33     0.80 o
   4   8  -2     6.54     4.23     1.01 o
  -3   8   2    20.45    17.30     1.21 o
   3   8  -2    20.44    23.44     1.71 o
  -2   8   2     7.33     7.24     0.91 o
   2   8  -2     7.36     6.44     0.70 o
  -1   8   2    15.98    17.00     1.11 o
   1   8  -2    15.93    17.50     1.01 o
   0   8   2    61.24    58.35     1.31 o
   0   8  -2    61.26    57.54     1.81 o
   1   8   2     0.57     0.10     0.40 <
  -1   8  -2     0.56     0.50     0.40 <
   2   8   2     4.92     4.93     0.70 o
  -2   8  -2     4.93     5.13     0.60 o
   3   8   2    50.43    53.62     3.22 o
  -3   8  -2    50.45    52.51     1.91 o
  -4   8  -2     0.04     0.50     0.70 <
  -5   8  -2     0.33    -0.20     0.80 <
  -6   8  -2     4.90     5.43     1.11 o
  -7   9   2     0.55     0.30     1.11 <
  -6   9   2     1.12     0.30     0.70 <
  -5   9   2    24.98    23.24     1.61 o
   5   9  -2    24.98    24.85     3.02 o
  -4   9   2     0.51    -0.10     0.60 <
   4   9  -2     0.51    -0.10     0.80 <
  -3   9   2    12.76    11.37     1.11 o
   3   9  -2    12.75    13.88     1.61 o
  -2   9   2    14.71    13.38     1.11 o
   2   9  -2    14.71    14.99     1.31 o
  -1   9   2     8.84     8.15     0.91 o
   1   9  -2     8.85     9.25     0.91 o
   0   9   2    11.83    11.87     0.80 o
   0   9  -2    11.82    12.68     1.11 o
   1   9   2    50.62    47.78     1.41 o
  -1   9  -2    50.59    48.79     1.61 o
   2   9   2    28.14    31.49     1.91 o
  -2   9  -2    28.16    28.57     1.71 o
   3   9   2     5.03     4.02     1.41 <
  -3   9  -2     5.03     5.23     1.01 o
  -4   9  -2     7.17     6.24     1.11 o
  -5   9  -2     0.28    -0.10     0.91 <
  -7  10   2     0.25     4.23     3.62 <
  -6  10   2     5.97     4.12     1.21 o
  -5  10   2     2.99     1.61     1.61 <
   5  10  -2     2.99     4.23     2.31 <
  -4  10   2     2.92     2.01     0.80 <
   4  10  -2     2.93     1.51     0.91 <
  -3  10   2     5.09     3.22     0.80 o
   3  10  -2     5.07     3.72     1.11 o
  -2  10   2    11.16    11.27     1.51 o
   2  10  -2    11.12    11.17     1.31 o
  -1  10   2    28.70    26.15     1.51 o
   1  10  -2    28.70    27.56     1.71 o
   0  10   2    28.68    31.29     1.31 o
   0  10  -2    28.59    29.98     1.51 o
   1  10   2    33.82    34.30     2.62 o
  -1  10  -2    33.87    34.71     2.82 o
   2  10   2    33.27    33.70     2.11 o
  -2  10  -2    33.22    34.91     1.61 o
   3  10   2     4.00     3.82     2.21 <
  -3  10  -2     4.03     2.82     0.80 o
  -4  10  -2    12.74    11.97     1.41 o
  -5  10  -2     0.07    -0.40     0.80 <
  -6  11   2     2.82     3.42     1.01 o
  -5  11   2     2.27    -0.40     1.01 <
  -4  11   2     1.85     0.50     0.80 <
   4  11  -2     1.84     1.01     2.01 <
  -3  11   2     1.67     2.41     0.80 o
   3  11  -2     1.67     0.91     1.01 <
  -2  11   2    22.17    20.82     1.51 o
   2  11  -2    22.18    21.83     1.81 o
  -1  11   2    10.70    11.57     1.11 o
   1  11  -2    10.70    13.38     1.51 o
   0  11   2     3.86     2.82     0.91 o
   0  11  -2     3.85     4.02     0.80 o
   1  11   2    28.76    29.88     3.62 o
  -1  11  -2    28.75    32.09     1.81 o
   2  11   2    28.36    27.16     3.22 o
  -2  11  -2    28.38    26.46     1.81 o
   3  11   2     3.74     7.65     2.72 <
  -3  11  -2     3.73     3.42     0.80 o
  -4  11  -2     0.45     0.40     0.80 <
  -5  12   2     0.34    -1.11     1.11 <
  -4  12   2     2.19     1.21     0.91 <
   4  12  -2     2.20     0.60     2.11 <
  -3  12   2     8.26     6.44     1.11 o
   3  12  -2     8.25     8.85     1.51 o
  -2  12   2     1.91     2.51     0.80 o
   2  12  -2     1.92     1.81     1.01 <
  -1  12   2     8.50     5.63     0.91 o
   1  12  -2     8.48     5.73     1.21 o
   0  12   2     1.02     3.02     1.71 <
   0  12  -2     1.02     0.30     0.91 <
   1  12   2     9.16    12.68     2.62 o
  -1  12  -2     9.15     8.85     1.31 o
   2  12   2     7.11     7.54     2.31 o
  -2  12  -2     7.11     4.23     1.11 o
  -3  12  -2     1.61     1.61     0.91 <
  -4  13   2     5.03     2.21     0.91 <
  -3  13   2     2.10     1.81     0.80 <
   3  13  -2     2.11     2.72     2.62 <
  -2  13   2     1.42     1.01     0.70 <
   2  13  -2     1.42    -0.40     0.91 <
  -1  13   2     3.99     3.92     1.31 o
   1  13  -2     3.99     3.12     1.41 <
   0  13   2     3.65     2.31     1.41 <
   0  13  -2     3.66     2.31     1.81 <
   1  13   2     2.15     1.61     2.21 <
  -1  13  -2     2.14     1.11     1.21 <
   2  13   2     0.33     0.00     2.31 <
  -2  13  -2     0.33    -0.70     1.41 <
  -2  14   2     0.72    -0.50     1.11 <
   2  14  -2     0.73     0.40     1.21 <
  -1  14   2     1.39    -0.20     1.41 <
   1  14  -2     1.39    -1.01     1.81 <
   0  14   2     5.51     3.82     1.61 <
   0  14  -2     5.51     5.23     1.61 o
   1  14   2     0.37     1.01     1.41 <
  -1  14  -2     0.37    -1.41     1.41 <
  -9   1   3     1.49     1.11     0.91 <
  -8   1   3     0.59     0.40     0.60 <
  -7   1   3     5.34     7.34     0.80 o
  -6   1   3     6.28     6.14     0.50 o
   6   1  -3     6.26     6.44     0.60 o
  -5   1   3     9.06     8.95     0.50 o
   5   1  -3     9.04    11.27     1.01 o
  -4   1   3    46.90    46.17     0.70 o
   4   1  -3    46.89    47.88     1.31 o
  -3   1   3    36.36    35.11     0.70 o
   3   1  -3    36.33    35.31     0.70 o
  -2   1   3     3.58     3.52     0.30 o
   2   1  -3     3.57     3.22     0.20 o
  -1   1   3   186.40   186.30     1.81 o
   1   1  -3   186.43   185.00     1.91 o
   0   1   3   110.94   116.39     1.51 o
   0   1  -3   110.82   114.38     1.41 o
   1   1   3    67.82    71.32     2.21 o
  -1   1  -3    67.83    69.41     1.21 o
   2   1   3    11.97    10.56     1.71 o
  -2   1  -3    12.02    10.36     0.60 o
  -3   1  -3    79.73    81.58     1.61 o
  -4   1  -3   103.56   103.21     2.01 o
  -5   1  -3     2.30     2.01     0.60 o
  -6   1  -3     9.41     7.75     0.80 o
  -7   1  -3     6.87     6.94     1.61 o
  -9   2   3     2.53     2.41     1.01 <
  -8   2   3     1.39     1.61     0.60 <
  -7   2   3    36.23    41.55     1.31 o
   7   2  -3    36.23    42.35     4.53 o
  -6   2   3     3.19     3.32     0.40 o
   6   2  -3     3.20     2.82     0.70 o
  -5   2   3    63.74    64.98     1.21 o
   5   2  -3    63.83    69.01     2.31 o
  -4   2   3    51.31    55.83     0.91 o
   4   2  -3    51.24    56.53     1.41 o
  -3   2   3    91.17    94.36     1.41 o
   3   2  -3    91.28    94.16     1.51 o
  -2   2   3  1554.79  1533.68    11.67 o
   2   2  -3  1555.64  1525.64     8.85 o
  -1   2   3    47.75    45.67     0.91 o
   1   2  -3    47.51    46.88     0.80 o
   0   2   3    74.40    81.28     1.21 o
   0   2  -3    74.20    79.17     1.01 o
   1   2   3   394.49   421.80     7.85 o
  -1   2  -3   394.66   410.83     3.22 o
   2   2   3    17.97    18.71     1.91 o
  -2   2  -3    17.92    19.62     0.80 o
  -3   2  -3    29.02    26.46     0.91 o
  -4   2  -3    80.43    75.85     1.81 o
  -5   2  -3    12.03    11.07     0.91 o
  -6   2  -3     1.33     0.91     0.60 <
  -7   2  -3     2.96     1.31     1.61 <
  -9   3   3     0.17     0.70     1.21 <
  -8   3   3     2.71     2.21     0.80 <
  -7   3   3     0.17    -0.40     0.50 <
   7   3  -3     0.17    -0.20     1.61 <
  -6   3   3    14.19    13.98     0.70 o
   6   3  -3    14.17    13.28     0.91 o
  -5   3   3    14.54    15.49     0.70 o
   5   3  -3    14.54    16.30     1.01 o
  -4   3   3    10.96    10.66     0.50 o
   4   3  -3    10.97    10.56     0.70 o
  -3   3   3    44.26    43.76     0.80 o
   3   3  -3    44.27    43.96     1.21 o
  -2   3   3   213.02   208.74     1.81 o
   2   3  -3   212.94   207.83     1.71 o
  -1   3   3   293.38   291.43     2.82 o
   1   3  -3   293.26   289.41     2.21 o
   0   3   3    60.56    60.66     1.41 o
   0   3  -3    60.52    60.86     1.01 o
   1   3   3    40.32    41.55     2.01 o
  -1   3  -3    40.34    41.55     1.31 o
   2   3   3     5.83     6.74     1.11 o
  -2   3  -3     5.81     6.34     0.50 o
  -3   3  -3    48.81    48.69     0.91 o
  -4   3  -3    51.93    55.03     1.41 o
  -5   3  -3     0.13     0.10     0.50 <
  -6   3  -3     0.67     0.91     0.70 <
  -9   4   3     0.31     0.40     1.51 <
  -8   4   3     0.20     0.00     0.80 <
  -7   4   3    25.85    21.13     1.51 o
   7   4  -3    25.84    30.58     4.12 o
  -6   4   3   106.18   113.77     2.51 o
   6   4  -3   106.20   119.71     4.43 o
  -5   4   3     0.49     0.40     0.30 <
   5   4  -3     0.48     0.70     0.50 <
  -4   4   3    22.03    22.63     0.70 o
   4   4  -3    22.01    23.24     1.81 o
  -3   4   3   704.02   716.14     5.33 o
   3   4  -3   704.00   719.96     6.84 o
  -2   4   3   332.98   335.18     3.32 o
   2   4  -3   333.25   329.25     2.82 o
  -1   4   3   320.24   322.11     4.63 o
   1   4  -3   320.05   315.67     2.82 o
   0   4   3    69.63    70.72     1.41 o
   0   4  -3    69.83    70.82     1.11 o
   1   4   3   179.51   182.38     4.23 o
  -1   4  -3   179.63   183.39     2.11 o
  -2   4  -3    78.78    75.55     1.41 o
  -3   4  -3    13.78    14.59     0.80 o
  -4   4  -3    44.07    36.62     2.51 o
  -5   4  -3     5.82     4.63     0.80 o
  -6   4  -3     1.75     2.51     0.80 o
  -8   5   3     5.83     5.53     1.21 o
  -7   5   3     0.24     0.60     0.60 <
   7   5  -3     0.24    -0.91     1.71 <
  -6   5   3    19.34    19.82     1.01 o
   6   5  -3    19.36    19.62     2.01 o
  -5   5   3     0.32    -0.10     0.30 <
   5   5  -3     0.31    -0.50     0.50 <
  -4   5   3    16.62    16.30     0.70 o
   4   5  -3    16.62    17.30     1.51 o
  -3   5   3    47.61    49.49     1.11 o
   3   5  -3    47.54    45.87     1.41 o
  -2   5   3     1.60     1.51     0.40 o
   2   5  -3     1.61     1.21     0.30 o
  -1   5   3     2.88     3.42     0.60 o
   1   5  -3     2.90     3.02     0.50 o
   0   5   3    76.96    80.38     1.31 o
   0   5  -3    76.97    80.98     1.61 o
   1   5   3    57.79    58.85     2.01 o
  -1   5  -3    57.85    61.16     1.41 o
  -2   5  -3     3.38     3.02     0.40 o
  -3   5  -3   123.80   123.23     2.21 o
  -4   5  -3    29.07    29.17     1.51 o
  -5   5  -3     7.12     5.63     1.11 o
  -6   5  -3     0.08     0.30     1.01 <
  -8   6   3     1.90     2.11     1.21 <
  -7   6   3     1.32     1.31     0.70 <
  -6   6   3    34.80    33.40     2.21 o
   6   6  -3    34.80    38.93     4.33 o
  -5   6   3     9.51     8.45     0.60 o
   5   6  -3     9.51     9.96     1.11 o
  -4   6   3    13.53    12.68     0.70 o
   4   6  -3    13.54    14.79     2.11 o
  -3   6   3    20.78    22.94     1.01 o
   3   6  -3    20.76    21.83     0.91 o
  -2   6   3     4.21     4.93     0.60 o
   2   6  -3     4.22     4.73     0.50 o
  -1   6   3    18.42    16.50     1.41 o
   1   6  -3    18.45    16.20     1.11 o
   0   6   3    41.17    46.27     1.71 o
   0   6  -3    41.19    45.27     1.31 o
   1   6   3    38.57    42.35     2.92 o
  -1   6  -3    38.58    41.75     1.41 o
  -2   6  -3     6.89     8.85     0.80 o
  -3   6  -3    24.97    27.97     1.51 o
  -4   6  -3     5.68     6.04     0.91 o
  -5   6  -3     2.13     0.70     0.70 <
  -6   6  -3     4.40     5.83     1.01 o
  -8   7   3     0.52     1.71     0.91 <
  -7   7   3     0.05     0.20     1.41 <
  -6   7   3    30.19    30.88     1.61 o
   6   7  -3    30.15    28.57     3.82 o
  -5   7   3    13.79    13.08     1.01 o
   5   7  -3    13.82    15.39     1.71 o
  -4   7   3     1.93     0.50     0.50 <
   4   7  -3     1.94     2.11     0.91 <
  -3   7   3    17.26    17.10     1.01 o
   3   7  -3    17.22    17.50     0.70 o
  -2   7   3    28.81    29.78     1.51 o
   2   7  -3    28.81    28.27     1.21 o
  -1   7   3    34.81    36.42     1.41 o
   1   7  -3    34.80    35.91     1.21 o
   0   7   3    39.01    39.43     1.61 o
   0   7  -3    39.01    39.43     1.51 o
   1   7   3     0.02    -0.10     0.70 <
  -1   7  -3     0.02    -0.50     0.60 <
   2   7   3     1.97     1.61     1.11 <
  -2   7  -3     1.95     0.30     0.60 <
  -3   7  -3    33.37    28.17     1.51 o
  -4   7  -3    18.31    17.10     1.31 o
  -5   7  -3     0.84     0.80     0.80 <
  -8   8   3     3.42     4.23     1.51 <
  -7   8   3     6.81     8.75     1.41 o
  -6   8   3     6.33     6.64     1.11 o
  -5   8   3     1.15     1.31     0.70 <
   5   8  -3     1.15     1.31     1.41 <
  -4   8   3     9.09     8.65     0.91 o
   4   8  -3     9.07     8.35     1.21 o
  -3   8   3    15.75    15.99     0.91 o
   3   8  -3    15.76    16.80     1.31 o
  -2   8   3   102.36   107.84     2.51 o
   2   8  -3   102.30   107.54     2.11 o
  -1   8   3    37.80    37.22     1.41 o
   1   8  -3    37.81    37.62     1.51 o
   0   8   3   130.72   129.57     2.51 o
   0   8  -3   130.69   135.00     2.72 o
   1   8   3     5.18     3.92     1.41 <
  -1   8  -3     5.19     4.53     1.01 o
   2   8   3    18.69    23.34     2.82 o
  -2   8  -3    18.74    19.92     1.41 o
  -3   8  -3    20.43    21.93     1.71 o
  -4   8  -3     4.62     3.72     0.91 o
  -5   8  -3     1.69     1.31     1.21 <
  -7   9   3     3.84     4.93     1.21 o
  -6   9   3     9.96    12.68     1.31 o
  -5   9   3     2.39     2.72     0.80 o
   5   9  -3     2.40     4.23     2.11 <
  -4   9   3     6.56     5.43     0.91 o
   4   9  -3     6.53     7.85     1.31 o
  -3   9   3    16.95    14.39     1.51 o
   3   9  -3    16.97    14.18     1.31 o
  -2   9   3    20.61    19.62     1.31 o
   2   9  -3    20.58    22.23     1.61 o
  -1   9   3    14.58    14.89     1.11 o
   1   9  -3    14.55    13.38     1.01 o
   0   9   3    84.90    89.33     2.62 o
   0   9  -3    84.95    89.73     2.72 o
   1   9   3    14.63    12.37     2.41 o
  -1   9  -3    14.62    13.48     1.21 o
   2   9   3    55.89    56.43     3.72 o
  -2   9  -3    55.85    57.44     2.51 o
  -3   9  -3     5.28     3.62     1.01 o
  -4   9  -3     0.30     0.50     0.80 <
  -5   9  -3     1.77     1.31     1.51 <
  -7  10   3     0.40     1.01     2.82 <
  -6  10   3     1.58     2.01     1.11 <
  -5  10   3     3.68     2.01     1.71 <
   5  10  -3     3.68    -0.91     1.91 <
  -4  10   3     3.85     2.41     0.91 <
   4  10  -3     3.86     4.93     1.21 o
  -3  10   3     3.36     2.01     0.80 <
   3  10  -3     3.35     2.62     0.91 <
  -2  10   3    22.18    22.63     2.82 o
   2  10  -3    22.16    20.22     1.81 o
  -1  10   3    12.95    15.79     1.31 o
   1  10  -3    12.98    12.47     1.41 o
   0  10   3    26.67    26.05     2.31 o
   0  10  -3    26.63    29.88     3.32 o
   1  10   3    14.58    14.39     1.81 o
  -1  10  -3    14.59    14.89     1.41 o
   2  10   3    12.00    10.36     2.21 o
  -2  10  -3    12.02    11.67     1.31 o
  -3  10  -3     0.96     0.00     0.80 <
  -4  10  -3     4.41     4.23     1.11 o
  -6  11   3     0.50    -0.50     1.61 <
  -5  11   3     0.42    -0.10     1.51 <
  -4  11   3     2.45     0.91     0.80 <
   4  11  -3     2.45     1.71     1.11 <
  -3  11   3     7.38     6.14     1.11 o
   3  11  -3     7.36     6.14     1.11 o
  -2  11   3     4.57     4.12     0.91 o
   2  11  -3     4.57     4.02     1.01 o
  -1  11   3     0.11    -0.30     0.60 <
   1  11  -3     0.11    -0.70     0.70 <
   0  11   3    18.28    11.77     1.71 o
   0  11  -3    18.25    16.50     1.41 o
   1  11   3     5.12     5.23     1.91 <
  -1  11  -3     5.12     7.54     1.51 o
  -2  11  -3     6.89     8.45     1.21 o
  -3  11  -3     2.26     1.01     1.11 <
  -5  12   3     0.33    -0.40     0.91 <
  -4  12   3     1.44     1.51     1.21 <
   4  12  -3     1.44     3.02     1.81 <
  -3  12   3     1.47    -0.20     0.80 <
   3  12  -3     1.47    -0.60     0.80 <
  -2  12   3     1.03    -0.10     0.70 <
   2  12  -3     1.03    -0.30     1.21 <
  -1  12   3     1.71     0.50     0.91 <
   1  12  -3     1.72     2.92     1.11 <
   0  12   3     1.77     1.41     1.51 <
   0  12  -3     1.77     1.11     1.11 <
   1  12   3     5.46     1.51     1.51 <
  -1  12  -3     5.45     5.23     1.41 o
  -2  12  -3     0.16    -0.80     1.21 <
  -3  12  -3     0.51    -0.91     1.41 <
  -4  13   3     5.68     6.14     1.21 o
   4  13  -3     5.67    11.87     3.52 o
  -3  13   3     0.16    -0.10     0.80 <
   3  13  -3     0.16     0.70     1.61 <
  -2  13   3     1.79     1.11     0.91 <
   2  13  -3     1.79     1.61     1.21 <
  -1  13   3     7.88    12.98     2.82 o
   1  13  -3     7.88     7.44     2.31 o
   0  13   3     0.58     1.01     1.61 <
   0  13  -3     0.58    -0.20     1.01 <
   1  13   3     2.70     0.91     1.51 <
  -1  13  -3     2.70     1.91     2.11 <
   1  14  -3     0.97    -4.23     4.33 <
  -9   0   4     0.57     0.80     1.41 <
  -8   0   4    11.62    11.57     2.01 o
  -7   0   4    48.65    53.01     2.82 o
   7   0  -4    48.60    56.64     4.23 o
  -6   0   4    10.61    10.26     0.91 o
   6   0  -4    10.61     8.85     1.11 o
  -5   0   4     8.51     7.54     0.50 o
   5   0  -4     8.51     7.04     1.81 o
  -4   0   4   196.98   208.54     3.32 o
   4   0  -4   196.98   204.01     6.14 o
  -3   0   4     0.38    -0.30     0.80 <
   3   0  -4     0.37     0.50     0.60 <
  -2   0   4   112.80   113.07     3.02 o
   2   0  -4   112.68   112.26     2.51 o
  -1   0   4   207.23   207.93     3.62 o
   1   0  -4   207.09   207.43     3.32 o
   0   0   4   191.51   209.24     5.33 o
   0   0  -4   191.57   203.51     3.42 o
  -1   0  -4    27.30    26.46     2.31 o
  -2   0  -4    14.26    13.28     1.41 o
  -3   0  -4   431.66   431.96     7.14 o
  -4   0  -4    11.25    12.68     1.51 o
  -5   0  -4     1.89     1.31     0.91 <
  -6   0  -4    14.20    17.30     1.81 o
  -9   1   4     0.45     0.40     0.91 <
  -8   1   4     0.13     0.80     0.91 <
  -7   1   4     3.85     3.52     0.60 o
   7   1  -4     3.85     7.75     2.21 o
  -6   1   4    10.22     8.95     0.70 o
   6   1  -4    10.21    10.16     0.80 o
  -5   1   4    14.94    13.88     0.60 o
   5   1  -4    14.94    16.80     1.01 o
  -4   1   4    24.53    24.75     0.70 o
   4   1  -4    24.53    22.94     0.91 o
  -3   1   4    21.31    21.43     1.11 o
   3   1  -4    21.28    21.73     0.80 o
  -2   1   4   106.55   104.72     1.61 o
   2   1  -4   106.48   101.30     1.31 o
  -1   1   4    49.78    49.49     1.31 o
   1   1  -4    49.81    50.90     1.21 o
   0   1   4    48.80    51.61     2.01 o
   0   1  -4    48.79    51.51     1.11 o
   1   1   4    43.86    41.24     2.41 o
  -1   1  -4    43.79    43.76     1.11 o
   2   1   4    42.53    41.55     3.72 o
  -2   1  -4    42.61    44.26     1.31 o
  -3   1  -4    66.95    64.98     1.91 o
  -4   1  -4    11.11    11.27     1.01 o
  -5   1  -4     2.56     1.31     0.70 <
  -6   1  -4     0.54     1.31     0.70 <
  -9   2   4     0.71     0.40     0.91 <
  -8   2   4     9.76     9.36     1.31 o
  -7   2   4    48.48    55.83     3.02 o
   7   2  -4    48.48    55.53     4.53 o
  -6   2   4    28.57    27.76     1.21 o
   6   2  -4    28.56    30.48     2.62 o
  -5   2   4     2.16     1.01     0.30 o
   5   2  -4     2.17     2.01     0.40 o
  -4   2   4    66.89    67.90     1.21 o
   4   2  -4    66.94    68.51     1.51 o
  -3   2   4   518.62   541.51     5.13 o
   3   2  -4   518.54   528.53     4.63 o
  -2   2   4   384.78   383.47     4.12 o
   2   2  -4   384.77   375.83     3.12 o
  -1   2   4   126.23   133.89     2.41 o
   1   2  -4   126.30   132.08     1.81 o
   0   2   4   127.43   135.90     2.82 o
   0   2  -4   127.35   132.89     1.81 o
   1   2   4    76.83    75.04     3.12 o
  -1   2  -4    76.77    73.54     1.31 o
   2   2   4     0.57    -0.10     0.91 <
  -2   2  -4     0.58     0.20     0.30 <
   3   2   4    64.18    69.31     3.82 o
  -3   2  -4    64.12    64.18     1.71 o
  -4   2  -4    20.33    22.73     1.41 o
  -5   2  -4     3.21     3.82     0.91 o
  -6   2  -4     2.76     2.51     0.91 <
  -9   3   4     0.00     1.81     1.21 <
  -8   3   4     0.91     0.70     0.80 <
  -7   3   4     6.20     5.83     0.80 o
   7   3  -4     6.20     4.83     2.11 <
  -6   3   4     4.75     5.13     0.60 o
   6   3  -4     4.74     5.03     0.70 o
  -5   3   4    41.68    41.85     1.01 o
   5   3  -4    41.71    45.07     1.51 o
  -4   3   4    14.02    13.68     0.60 o
   4   3  -4    13.98    13.38     1.11 o
  -3   3   4   111.25   111.46     1.61 o
   3   3  -4   111.26   112.57     1.41 o
  -2   3   4   176.46   174.23     2.72 o
   2   3  -4   176.62   171.72     1.91 o
  -1   3   4    18.59    18.61     0.91 o
   1   3  -4    18.52    18.01     0.91 o
   0   3   4    61.26    60.96     1.81 o
   0   3  -4    61.21    58.95     1.51 o
   1   3   4    25.93    22.94     1.91 o
  -1   3  -4    25.99    24.95     1.01 o
   2   3   4    12.65    12.07     1.71 o
  -2   3  -4    12.61    11.87     0.80 o
  -3   3  -4     5.06     5.33     0.70 o
  -4   3  -4     1.05     0.40     0.60 <
  -5   3  -4     0.27    -0.91     1.11 <
  -6   3  -4     0.80     0.00     1.11 <
  -9   4   4     0.26     0.40     1.21 <
  -8   4   4     0.64     0.50     0.80 <
  -7   4   4    21.63    18.41     1.51 o
   7   4  -4    21.64    25.05     3.82 o
  -6   4   4     3.78     3.12     0.70 o
   6   4  -4     3.78     3.22     0.70 o
  -5   4   4     8.31     7.34     0.50 o
   5   4  -4     8.32     7.65     0.91 o
  -4   4   4    16.21    15.89     0.91 o
   4   4  -4    16.23    15.39     0.91 o
  -3   4   4   130.68   125.64     2.01 o
   3   4  -4   130.68   122.22     1.61 o
  -2   4   4   115.97   115.08     2.41 o
   2   4  -4   116.00   116.29     1.71 o
  -1   4   4     4.77     4.33     0.60 o
   1   4  -4     4.75     5.23     0.60 o
   0   4   4   163.36   177.75     3.62 o
   0   4  -4   163.33   175.14     2.62 o
   1   4   4    18.46    19.11     3.52 o
  -1   4  -4    18.46    19.82     0.91 o
   2   4   4     0.13     1.61     0.60 <
  -2   4  -4     0.13     0.20     0.40 <
  -3   4  -4    40.97    41.45     1.51 o
  -4   4  -4     1.32    -0.50     0.70 <
  -5   4  -4     2.45     1.41     0.91 <
  -9   5   4     0.84     2.01     2.01 <
  -8   5   4     2.22     1.41     1.01 <
  -7   5   4    15.65    14.89     1.61 o
   7   5  -4    15.64    19.92     3.82 o
  -6   5   4     7.10     6.84     0.80 o
   6   5  -4     7.12     9.86     1.71 o
  -5   5   4     1.64     1.41     0.40 o
   5   5  -4     1.64     0.20     0.40 <
  -4   5   4    37.85    40.54     1.11 o
   4   5  -4    37.79    40.24     1.61 o
  -3   5   4   136.71   138.92     2.31 o
   3   5  -4   136.86   141.24     2.41 o
  -2   5   4    43.95    45.57     1.41 o
   2   5  -4    44.02    44.87     1.11 o
  -1   5   4    13.10    12.98     0.80 o
   1   5  -4    13.08    14.79     0.91 o
   0   5   4    28.36    30.18     1.81 o
   0   5  -4    28.40    28.77     0.91 o
   1   5   4     4.75     4.02     1.51 <
  -1   5  -4     4.77     4.02     0.60 o
  -2   5  -4    36.07    33.20     1.31 o
  -3   5  -4    13.15    15.19     1.01 o
  -4   5  -4     3.07     1.41     0.80 <
  -5   5  -4     0.44     0.20     1.01 <
  -8   6   4     0.42     0.00     0.91 <
  -7   6   4     0.76    -0.40     0.60 <
  -6   6   4     1.60     0.10     0.60 <
   6   6  -4     1.60    -1.41     1.51 <
  -5   6   4     1.59    -0.10     0.50 <
   5   6  -4     1.60     1.41     0.80 <
  -4   6   4     2.43     2.11     0.50 o
   4   6  -4     2.43     1.31     0.50 <
  -3   6   4    10.58     8.55     0.80 o
   3   6  -4    10.58    10.66     0.80 o
  -2   6   4    10.15     8.95     0.91 o
   2   6  -4    10.17     9.66     0.60 o
  -1   6   4    92.35    89.43     2.31 o
   1   6  -4    92.27    87.72     1.91 o
   0   6   4    39.29    42.75     1.71 o
   0   6  -4    39.40    43.06     1.41 o
  -1   6  -4    18.03    18.01     1.61 o
  -2   6  -4     8.55     7.34     0.80 o
  -3   6  -4     0.98     0.60     0.60 <
  -4   6  -4     3.99     3.52     0.91 o
  -5   6  -4     3.26     4.93     1.61 o
  -8   7   4     0.22     0.00     0.80 <
  -7   7   4     0.98     1.01     0.80 <
  -6   7   4     1.46     0.30     0.70 <
   6   7  -4     1.46     1.11     1.91 <
  -5   7   4     5.11     5.33     0.91 o
   5   7  -4     5.11     3.92     1.11 o
  -4   7   4     9.27     9.76     1.11 o
   4   7  -4     9.27    10.56     1.31 o
  -3   7   4     2.04     2.11     0.70 <
   3   7  -4     2.04     1.81     0.50 o
  -2   7   4    11.62    11.37     1.31 o
   2   7  -4    11.59    10.46     0.80 o
  -1   7   4    97.63    96.67     3.22 o
   1   7  -4    97.69    97.18     2.31 o
   0   7   4     0.11    -0.30     0.60 <
   0   7  -4     0.11    -0.40     0.50 <
  -1   7  -4    17.75    18.01     1.21 o
  -2   7  -4    19.96    20.72     1.41 o
  -3   7  -4    26.27    22.13     1.81 o
  -4   7  -4    10.19     9.66     1.21 o
  -5   7  -4     0.08     0.10     1.01 <
  -8   8   4     0.52     6.74     2.82 <
  -7   8   4     1.49     0.60     0.91 <
  -6   8   4     2.10     1.11     0.91 <
  -5   8   4     7.89     6.94     1.11 o
   5   8  -4     7.89     6.84     1.41 o
  -4   8   4     4.95     3.62     0.91 o
   4   8  -4     4.96     6.24     1.21 o
  -3   8   4    12.00    11.37     1.21 o
   3   8  -4    12.02    12.68     1.31 o
  -2   8   4    12.08    11.17     1.51 o
   2   8  -4    12.09    11.37     1.11 o
  -1   8   4    61.62    60.56     2.21 o
   1   8  -4    61.59    63.38     1.81 o
   0   8   4     1.19     1.41     0.70 <
   0   8  -4     1.19     1.51     0.60 <
   1   8   4     1.74     1.31     1.01 <
  -1   8  -4     1.75     0.30     0.60 <
  -2   8  -4     6.55     5.73     0.91 o
  -3   8  -4     3.53     2.21     0.91 <
  -4   8  -4     0.26     0.10     1.01 <
  -7   9   4     0.79    -0.30     1.01 <
  -6   9   4     5.16     4.02     1.01 o
  -5   9   4     0.01    -0.70     0.70 <
   5   9  -4     0.01    -0.40     1.71 <
  -4   9   4    14.37    11.47     1.31 o
   4   9  -4    14.35     9.96     2.72 o
  -3   9   4     5.25     4.33     0.91 o
   3   9  -4     5.27     4.53     0.91 o
  -2   9   4     0.59     0.10     0.70 <
   2   9  -4     0.58     0.91     0.60 <
  -1   9   4    15.84    14.59     1.41 o
   1   9  -4    15.80    15.19     1.21 o
   0   9   4    16.32    14.28     1.71 o
   0   9  -4    16.33    16.80     1.21 o
   1   9   4     5.78     6.34     2.31 <
  -1   9  -4     5.80     4.83     0.91 o
  -2   9  -4     0.85     0.60     1.01 <
  -3   9  -4     2.42     0.30     0.80 <
  -4   9  -4     2.83     3.02     1.01 <
  -6  10   4     1.90     1.01     2.01 <
  -5  10   4     1.51     0.91     0.91 <
   5  10  -4     1.52     1.61     2.01 <
  -4  10   4     6.11     5.33     1.11 o
   4  10  -4     6.11     3.62     1.21 <
  -3  10   4     8.11     5.63     0.91 o
   3  10  -4     8.08     5.53     1.11 o
  -2  10   4     9.38     8.85     1.21 o
   2  10  -4     9.39    10.46     1.41 o
  -1  10   4    15.47    14.99     1.51 o
   1  10  -4    15.44    14.28     1.31 o
   0  10   4     1.95     1.51     1.11 <
   0  10  -4     1.96     1.61     1.01 <
   1  10   4    18.07    23.54     3.22 o
  -1  10  -4    18.07    19.72     1.41 o
  -2  10  -4     0.87    -0.30     0.80 <
  -3  10  -4     5.11     2.92     1.61 <
  -6  11   4     0.89    -0.91     1.91 <
  -5  11   4     0.33    -0.70     1.51 <
  -4  11   4     0.28    -0.80     1.21 <
   4  11  -4     0.27     0.80     1.01 <
  -3  11   4     8.10     5.83     1.11 o
   3  11  -4     8.10     6.54     1.21 o
  -2  11   4     6.06     6.14     1.11 o
   2  11  -4     6.06     5.23     1.21 o
  -1  11   4     0.76     0.00     1.51 <
   1  11  -4     0.75     1.51     0.80 <
   0  11   4    10.00     8.55     1.81 o
   0  11  -4     9.99     9.76     1.21 o
   1  11   4    10.33    10.76     2.62 o
  -1  11  -4    10.33     9.46     1.21 o
  -2  11  -4     0.10    -0.20     1.01 <
  -5  12   4     0.04    -0.70     1.61 <
  -4  12   4     1.20     0.40     0.91 <
   4  12  -4     1.20     0.40     2.01 <
  -3  12   4     0.95     0.40     0.80 <
   3  12  -4     0.95     0.20     1.41 <
  -2  12   4     0.67    -0.30     1.01 <
   2  12  -4     0.67     0.70     1.01 <
  -1  12   4     1.54     2.01     1.71 <
   1  12  -4     1.54    -0.20     1.21 <
   0  12   4     2.81     1.21     1.51 <
   0  12  -4     2.81     2.41     1.01 <
  -1  12  -4    10.70     8.35     2.21 o
  -3  13   4     1.08     0.70     1.01 <
   3  13  -4     1.08    -0.20     1.01 <
  -2  13   4     0.13     2.72     2.01 <
   2  13  -4     0.13     0.60     1.41 <
  -1  13   4     0.43    -0.40     1.51 <
   1  13  -4     0.43    -1.11     1.41 <
   0  13   4     2.49     2.62     1.91 <
   0  13  -4     2.48     0.30     1.71 <
  -9   1   5     0.03    -0.60     0.91 <
  -8   1   5     0.87     1.31     0.91 <
  -7   1   5     5.09     4.43     1.11 o
   7   1  -5     5.09     7.24     1.51 o
  -6   1   5     0.44     0.20     0.40 <
   6   1  -5     0.44     0.60     0.60 <
  -5   1   5     4.12     4.73     0.60 o
   5   1  -5     4.13     3.62     0.80 o
  -4   1   5     0.33     0.20     0.50 <
   4   1  -5     0.33     0.00     0.50 <
  -3   1   5    26.96    28.37     1.51 o
   3   1  -5    27.01    26.76     0.60 o
  -2   1   5    10.57    10.36     1.11 o
   2   1  -5    10.56    10.36     0.70 o
  -1   1   5    69.59    73.33     2.62 o
   1   1  -5    69.52    72.93     1.71 o
   0   1   5    51.78    52.71     2.82 o
   0   1  -5    51.80    53.72     1.41 o
  -1   1  -5     1.30     1.91     0.50 o
  -2   1  -5    97.04   100.19     2.92 o
  -3   1  -5    13.82    13.18     1.11 o
  -4   1  -5     7.61     8.15     1.21 o
  -5   1  -5     1.56     1.11     0.80 <
  -9   2   5     0.37     1.11     1.01 <
  -8   2   5    29.23    30.68     2.11 o
  -7   2   5     2.33     0.91     0.80 <
   7   2  -5     2.33     2.11     1.91 <
  -6   2   5     3.23     1.61     0.60 <
   6   2  -5     3.25     3.42     0.70 o
  -5   2   5    53.42    56.13     1.21 o
   5   2  -5    53.39    59.15     1.51 o
  -4   2   5    23.21    21.63     1.11 o
   4   2  -5    23.24    23.64     0.91 o
  -3   2   5    53.51    55.53     1.71 o
   3   2  -5    53.60    55.03     1.41 o
  -2   2   5     8.05     8.25     0.91 o
   2   2  -5     8.08     7.75     0.60 o
  -1   2   5    94.91   104.12     3.12 o
   1   2  -5    94.84   101.00     1.81 o
   0   2   5    20.89    17.10     1.81 o
   0   2  -5    20.92    20.92     1.01 o
   1   2   5     3.26     0.40     1.51 <
  -1   2  -5     3.25     2.31     0.50 o
  -2   2  -5   127.30   131.58     2.51 o
  -3   2  -5    13.12    11.07     1.01 o
  -4   2  -5     1.52     1.11     0.80 <
  -5   2  -5     9.38     8.55     1.11 o
  -9   3   5     0.23     1.11     1.21 <
  -8   3   5     2.22     1.81     1.01 <
  -7   3   5     4.93     4.63     1.11 o
   7   3  -5     4.92     7.65     2.51 o
  -6   3   5     2.08     2.01     0.60 o
   6   3  -5     2.08     1.91     0.70 <
  -5   3   5     1.57     1.31     0.40 o
   5   3  -5     1.57     1.41     0.50 <
  -4   3   5    11.37    11.77     0.91 o
   4   3  -5    11.38    12.27     0.70 o
  -3   3   5     3.20     2.41     0.50 o
   3   3  -5     3.19     3.02     0.40 o
  -2   3   5   117.81   120.51     3.42 o
   2   3  -5   117.76   119.61     2.01 o
  -1   3   5     0.09    -0.20     0.60 <
   1   3  -5     0.09    -0.40     0.40 <
   0   3   5     2.60     1.81     0.70 <
   0   3  -5     2.60     2.31     0.60 o
   1   3   5    28.66    30.48     2.51 o
  -1   3  -5    28.67    27.46     1.41 o
  -2   3  -5    60.11    64.98     1.81 o
  -3   3  -5     0.36    -0.30     0.70 <
  -4   3  -5     6.13     6.24     1.01 o
  -5   3  -5     0.24     0.60     1.01 <
  -9   4   5     0.04    -0.30     1.21 <
  -8   4   5     8.59    11.27     1.81 o
  -7   4   5    17.91    14.99     1.21 o
   7   4  -5    17.92    21.23     3.72 o
  -6   4   5     0.54     0.10     0.60 <
   6   4  -5     0.53     0.50     0.70 <
  -5   4   5     3.41     2.62     0.60 o
   5   4  -5     3.40     3.62     1.01 o
  -4   4   5   142.93   150.79     2.62 o
   4   4  -5   142.97   149.18     4.12 o
  -3   4   5    29.79    27.16     1.91 o
   3   4  -5    29.80    30.08     0.80 o
  -2   4   5    11.72    10.56     1.21 o
   2   4  -5    11.72    11.17     1.11 o
  -1   4   5     2.89     2.72     0.70 o
   1   4  -5     2.90     2.51     0.60 o
   0   4   5    18.08    16.80     1.11 o
   0   4  -5    18.10    17.70     1.61 o
   1   4   5     1.88     1.11     1.11 <
  -1   4  -5     1.87     3.62     0.80 o
  -2   4  -5     5.50     3.52     0.91 o
  -3   4  -5     7.63     5.63     0.91 o
  -4   4  -5     1.46     0.80     0.80 <
  -5   4  -5     3.34     1.71     1.31 <
  -8   5   5     0.19     0.70     1.01 <
  -7   5   5     0.96     0.00     1.01 <
  -6   5   5     0.89     0.40     0.60 <
   6   5  -5     0.89     0.60     1.51 <
  -5   5   5     3.56     2.21     0.60 o
   5   5  -5     3.56     1.71     0.91 <
  -4   5   5    39.28    39.84     2.01 o
   4   5  -5    39.26    35.91     2.41 o
  -3   5   5     3.04     2.62     0.91 <
   3   5  -5     3.05     2.41     0.50 o
  -2   5   5    33.44    34.71     2.31 o
   2   5  -5    33.42    32.59     1.21 o
  -1   5   5    17.01    17.81     1.31 o
   1   5  -5    17.03    18.41     1.11 o
   0   5   5     1.83     1.71     1.21 <
   0   5  -5     1.84     1.71     0.50 o
  -1   5  -5     6.94     6.74     0.70 o
  -2   5  -5    32.80    31.49     1.51 o
  -3   5  -5    22.07    22.73     1.51 o
  -4   5  -5     1.81     2.11     0.91 <
  -8   6   5     1.45     1.91     1.21 <
  -7   6   5     0.63    -0.50     0.91 <
  -6   6   5    10.31     8.45     1.41 o
  -5   6   5     0.17    -0.10     0.60 <
   5   6  -5     0.18     0.20     0.91 <
  -4   6   5    45.66    49.59     1.81 o
   4   6  -5    45.67    44.97     3.42 o
  -3   6   5    39.17    42.45     1.71 o
   3   6  -5    39.17    39.53     1.81 o
  -2   6   5   121.58   129.27     3.82 o
   2   6  -5   121.58   132.99     2.31 o
  -1   6   5     5.89     4.33     0.80 o
   1   6  -5     5.88     5.13     0.91 o
   0   6   5    14.07    13.68     2.11 o
   0   6  -5    14.09    14.79     1.41 o
  -1   6  -5     8.70     6.14     0.91 o
  -2   6  -5     3.33     1.31     0.80 <
  -3   6  -5     0.43    -0.70     0.70 <
  -4   6  -5     1.71     1.61     0.91 <
  -8   7   5     0.09     0.10     1.61 <
  -7   7   5     1.88     1.71     1.11 <
  -6   7   5     0.29    -0.50     1.11 <
  -5   7   5    14.04    11.37     1.31 o
   5   7  -5    14.03    14.99     3.52 o
  -4   7   5    19.82    19.72     1.71 o
   4   7  -5    19.85    22.63     2.72 o
  -3   7   5     7.65     7.24     1.01 o
   3   7  -5     7.64     6.24     0.70 o
  -2   7   5    24.67    22.84     3.02 o
   2   7  -5    24.62    24.34     1.91 o
  -1   7   5    35.41    31.69     2.51 o
   1   7  -5    35.47    36.21     2.21 o
   0   7   5     4.19     3.72     1.61 <
   0   7  -5     4.17     4.02     0.80 o
  -1   7  -5     4.61     5.43     0.91 o
  -2   7  -5    11.04     9.66     1.11 o
  -3   7  -5    14.50    15.89     1.41 o
  -4   7  -5     0.14    -1.01     1.51 <
  -7   8   5     1.71     0.80     0.91 <
  -6   8   5     1.32     0.20     0.80 <
  -5   8   5     5.05     3.12     1.01 o
   5   8  -5     5.04     4.33     2.01 <
  -4   8   5     8.23     7.95     1.51 o
   4   8  -5     8.21     7.95     1.41 o
  -3   8   5    23.95    24.75     2.11 o
   3   8  -5    23.97    23.54     1.61 o
  -2   8   5    35.16    32.29     2.31 o
   2   8  -5    35.10    32.49     1.51 o
  -1   8   5    50.91    54.42     4.23 o
   1   8  -5    50.96    54.72     2.72 o
   0   8   5     1.83     1.31     1.61 <
   0   8  -5     1.84     2.62     0.80 o
  -1   8  -5     0.46    -0.60     0.60 <
  -2   8  -5    12.83    10.96     1.21 o
  -3   8  -5     1.82     0.20     0.91 <
  -7   9   5     3.19     2.51     1.21 <
  -6   9   5     1.13     0.40     1.11 <
  -5   9   5     0.58     0.40     0.91 <
   5   9  -5     0.58    -0.10     2.01 <
  -4   9   5     2.67     1.31     0.91 <
   4   9  -5     2.67     2.82     1.21 <
  -3   9   5     6.61     5.03     1.41 o
   3   9  -5     6.60     6.54     1.11 o
  -2   9   5     1.84     1.91     1.11 <
   2   9  -5     1.84     2.41     0.70 o
  -1   9   5    10.32     9.46     1.61 o
   1   9  -5    10.33    10.86     1.11 o
   0   9   5     2.00     0.50     1.51 <
   0   9  -5     2.00     1.01     0.70 <
  -1   9  -5     3.44     3.22     0.91 o
  -2   9  -5     4.26     3.32     1.21 <
  -3   9  -5     0.54    -0.91     1.51 <
  -6  10   5     0.74     2.11     2.31 <
  -5  10   5     1.66    -1.61     1.61 <
   5  10  -5     1.66     0.70     2.21 <
  -4  10   5     3.74     2.51     1.41 <
   4  10  -5     3.73     5.03     3.02 <
  -3  10   5     3.38     3.92     1.61 <
   3  10  -5     3.39     2.72     0.91 o
  -2  10   5     0.28     0.60     1.21 <
   2  10  -5     0.28    -0.70     0.70 <
  -1  10   5     2.53     2.21     1.21 <
   1  10  -5     2.53     3.22     0.91 o
   0  10   5     7.55     5.23     1.41 o
   0  10  -5     7.55     8.75     1.11 o
  -1  10  -5     3.97     3.42     0.91 o
  -2  10  -5     0.18    -0.80     0.91 <
  -5  11   5     0.05    -0.80     1.81 <
  -4  11   5     0.18    -0.60     1.81 <
   4  11  -5     0.18    -0.70     1.01 <
  -3  11   5     0.12    -0.20     1.81 <
   3  11  -5     0.12     0.70     0.91 <
  -2  11   5     0.40    -0.60     1.31 <
   2  11  -5     0.40    -0.50     0.91 <
  -1  11   5     1.01     1.21     1.51 <
   1  11  -5     1.01     0.50     1.01 <
   0  11   5    10.54     5.94     1.71 o
   0  11  -5    10.55    12.78     1.31 o
  -1  11  -5     4.71     3.52     1.51 <
  -4  12   5     0.66     0.60     1.51 <
   4  12  -5     0.65     0.50     1.71 <
  -3  12   5     3.12     2.21     1.31 <
   3  12  -5     3.12     2.62     1.41 <
  -2  12   5     3.22     3.22     1.41 <
   2  12  -5     3.22     3.22     1.21 <
  -1  12   5     1.80     0.50     2.51 <
   1  12  -5     1.79     0.80     1.21 <
   0  12   5     4.82     2.82     2.01 <
   0  12  -5     4.82     3.72     1.91 <
  -9   0   6    18.98    25.05     3.22 o
  -8   0   6    22.42    22.43     3.52 o
   8   0  -6    22.42    24.55     3.82 o
  -7   0   6     1.16     1.31     1.31 <
   7   0  -6     1.16     0.40     1.51 <
  -6   0   6    18.03    14.89     2.51 o
   6   0  -6    18.03    18.31     1.91 o
  -5   0   6    78.53    90.74     4.23 o
   5   0  -6    78.58    87.52     4.73 o
  -4   0   6    23.31    27.26     6.94 o
   4   0  -6    23.24    24.34     2.21 o
  -3   0   6    11.34    10.96     2.31 o
   3   0  -6    11.40    11.27     0.91 o
  -2   0   6   154.30   168.60     5.43 o
   2   0  -6   154.13   161.15     4.63 o
  -1   0   6    45.13    48.89     4.73 o
   1   0  -6    45.22    51.71     3.92 o
   0   0   6     9.88     8.85     2.21 o
   0   0  -6     9.85    10.36     1.51 o
  -1   0  -6    52.90    56.03     2.92 o
  -2   0  -6   131.62   149.79     5.03 o
  -3   0  -6     4.42     5.83     1.51 o
  -4   0  -6     1.17    -0.10     1.01 <
  -9   1   6     0.35     0.10     1.11 <
  -8   1   6     0.86     1.41     1.01 <
   8   1  -6     0.86     2.01     2.01 <
  -7   1   6     1.52     0.20     0.80 <
   7   1  -6     1.52     1.11     1.21 <
  -6   1   6     0.03     0.00     0.70 <
   6   1  -6     0.03    -0.10     0.70 <
  -5   1   6     4.32     2.82     0.80 o
   5   1  -6     4.32     3.22     1.01 o
  -4   1   6     0.89    -0.20     0.70 <
   4   1  -6     0.89     0.70     0.40 <
  -3   1   6    17.53    18.51     1.41 o
   3   1  -6    17.52    17.10     0.91 o
  -2   1   6    10.05    11.57     1.91 o
   2   1  -6    10.03     9.66     0.80 o
  -1   1   6     0.70    -0.20     0.91 <
   1   1  -6     0.70    -0.40     0.60 <
   0   1   6     1.88     1.81     1.21 <
   0   1  -6     1.88     1.91     0.70 <
  -1   1  -6    18.97    19.11     1.41 o
  -2   1  -6    17.21    17.40     1.21 o
  -3   1  -6     0.28    -0.20     0.80 <
  -4   1  -6     2.44     2.11     1.01 <
  -9   2   6     1.38     0.50     1.11 <
  -8   2   6     5.43     3.12     1.11 <
  -7   2   6     0.93     0.40     0.80 <
   7   2  -6     0.93     2.51     1.21 <
  -6   2   6     2.11     2.31     0.91 <
   6   2  -6     2.11     3.02     0.80 o
  -5   2   6     6.05     4.63     1.01 o
   5   2  -6     6.06     6.34     1.01 o
  -4   2   6     8.53     7.04     1.11 o
   4   2  -6     8.51     8.45     0.70 o
  -3   2   6     2.41     3.42     0.80 o
   3   2  -6     2.42     1.31     0.40 o
  -2   2   6     1.27     0.70     0.80 <
   2   2  -6     1.26     0.40     0.50 <
  -1   2   6    10.74    11.47     1.41 o
   1   2  -6    10.74     9.15     0.70 o
   0   2   6     3.90     4.23     1.31 o
   0   2  -6     3.89     2.72     0.70 o
  -1   2  -6    12.92    12.78     1.41 o
  -2   2  -6     7.28     6.34     0.91 o
  -3   2  -6     0.03    -0.80     0.80 <
  -4   2  -6     0.53    -0.20     1.71 <
  -9   3   6     0.50    -0.20     1.31 <
  -8   3   6     1.96     3.52     1.11 o
  -7   3   6     1.05     0.50     1.01 <
   7   3  -6     1.05     0.00     1.61 <
  -6   3   6     1.59     1.01     0.80 <
   6   3  -6     1.59     1.31     1.11 <
  -5   3   6     2.10     1.11     0.80 <
   5   3  -6     2.10     2.01     0.70 <
  -4   3   6     5.25     5.33     0.80 o
   4   3  -6     5.25     4.43     0.60 o
  -3   3   6    23.42    23.34     1.61 o
   3   3  -6    23.43    24.14     1.01 o
  -2   3   6    10.98    11.57     1.51 o
   2   3  -6    10.98    10.76     0.80 o
  -1   3   6     1.74     1.11     0.91 <
   1   3  -6     1.73     1.31     0.60 <
   0   3   6     3.38     3.02     1.01 <
   0   3  -6     3.38     3.02     0.70 o
  -1   3  -6    44.77    50.10     2.11 o
  -2   3  -6     2.04     1.81     0.80 <
  -3   3  -6     8.82    10.26     1.21 o
  -4   3  -6     0.92    -1.01     1.01 <
  -8   4   6     1.02     2.21     1.31 <
  -7   4   6     2.96     1.91     1.41 <
  -6   4   6     5.43     5.63     1.21 o
   6   4  -6     5.43     5.03     1.91 <
  -5   4   6     2.00     1.01     0.80 <
   5   4  -6     2.00     3.12     1.41 <
  -4   4   6    39.11    35.11     3.62 o
   4   4  -6    39.15    41.24     1.31 o
  -3   4   6    95.49   104.82     5.33 o
   3   4  -6    95.45   100.70     2.31 o
  -2   4   6     8.19     7.85     1.21 o
   2   4  -6     8.20     9.56     1.61 o
  -1   4   6     7.89     6.74     1.51 o
   1   4  -6     7.90     6.74     0.80 o
   0   4   6     6.40     4.63     2.51 <
   0   4  -6     6.38     7.04     0.91 o
  -1   4  -6     0.68     1.41     0.80 <
  -2   4  -6     5.30     3.72     0.91 o
  -3   4  -6     1.85     1.71     0.91 <
  -4   4  -6     6.68     5.63     2.41 <
  -8   5   6     2.42     3.62     1.41 <
  -7   5   6     1.12     1.31     1.21 <
  -6   5   6     2.32    -0.10     0.80 <
   6   5  -6     2.32     3.72     1.91 <
  -5   5   6    11.17     9.96     1.31 o
   5   5  -6    11.16    13.08     1.81 o
  -4   5   6    16.03    15.49     1.61 o
   4   5  -6    16.04    18.11     1.41 o
  -3   5   6    45.48    46.58     3.72 o
   3   5  -6    45.49    45.57     2.51 o
  -2   5   6    19.91    16.10     1.61 o
   2   5  -6    19.92    21.63     1.21 o
  -1   5   6    11.55     9.05     1.21 o
   1   5  -6    11.55    10.96     1.01 o
   0   5   6     6.49     5.73     1.91 <
   0   5  -6     6.49     7.54     1.01 o
  -1   5  -6    33.47    29.37     2.31 o
  -2   5  -6     0.17    -0.10     0.80 <
  -3   5  -6     0.65     0.40     1.01 <
  -8   6   6     0.35     1.31     1.31 <
  -7   6   6     0.36     0.40     1.11 <
  -6   6   6     2.49     1.51     0.91 <
  -5   6   6    10.82     9.56     2.51 o
   5   6  -6    10.82     9.15     2.31 o
  -4   6   6     3.17     1.61     0.91 <
   4   6  -6     3.18     4.63     1.51 o
  -3   6   6    11.21     8.45     1.41 o
   3   6  -6    11.19    11.37     0.91 o
  -2   6   6    47.53    48.49     2.51 o
   2   6  -6    47.55    51.40     2.21 o
  -1   6   6     3.63     3.82     1.91 <
   1   6  -6     3.66     2.82     1.01 <
   0   6   6     4.96     1.21     1.61 <
   0   6  -6     4.95     4.53     0.80 o
  -1   6  -6    10.45     8.75     1.31 o
  -2   6  -6     0.28    -0.60     0.80 <
  -3   6  -6     0.41    -0.10     0.91 <
  -7   7   6     0.00    -0.30     1.11 <
  -6   7   6     0.44    -0.30     0.80 <
  -5   7   6     9.29     9.46     1.61 o
   5   7  -6     9.28     7.34     1.61 o
  -4   7   6     0.06    -0.50     1.11 <
   4   7  -6     0.06     0.00     0.91 <
  -3   7   6     2.34     1.61     0.91 <
   3   7  -6     2.34     1.61     0.91 <
  -2   7   6    14.17    10.26     2.31 o
   2   7  -6    14.19    12.37     1.41 o
  -1   7   6     2.11     0.30     1.71 <
   1   7  -6     2.12     0.50     0.70 <
   0   7   6     3.38    -0.50     2.31 <
   0   7  -6     3.38     3.12     0.91 o
  -1   7  -6     5.65     3.62     1.01 o
  -2   7  -6     5.04     3.82     1.11 o
  -3   7  -6     0.76    -0.80     1.61 <
  -7   8   6     1.24    -0.20     1.81 <
  -6   8   6     1.91    -0.30     0.91 <
  -5   8   6     3.00     0.80     1.71 <
   5   8  -6     3.01     4.43     1.91 <
  -4   8   6     3.20     1.61     1.01 <
   4   8  -6     3.20     1.91     1.11 <
  -3   8   6     5.32     4.02     1.61 <
   3   8  -6     5.33     4.43     1.61 <
  -2   8   6     9.43    10.76     2.51 o
   2   8  -6     9.42     8.55     0.91 o
  -1   8   6     5.72     3.22     2.01 <
   1   8  -6     5.70     5.63     1.21 o
   0   8   6     4.82     3.92     1.91 <
   0   8  -6     4.83     4.73     1.01 o
  -1   8  -6     0.59     0.20     0.80 <
  -2   8  -6     1.01    -0.91     0.91 <
  -6   9   6     0.47    -1.71     1.71 <
  -5   9   6     6.44     4.12     1.11 o
   5   9  -6     6.44     5.63     2.51 <
  -4   9   6     1.93     0.10     1.51 <
   4   9  -6     1.93     2.51     1.31 <
  -3   9   6     2.91    -0.20     1.71 <
   3   9  -6     2.91     3.22     1.31 <
  -2   9   6     3.77     0.91     1.81 <
   2   9  -6     3.77     3.12     0.91 o
  -1   9   6     1.59     2.31     2.01 <
   1   9  -6     1.59     2.11     0.80 <
   0   9   6     0.67    -1.31     3.52 <
   0   9  -6     0.67    -0.80     0.80 <
  -1   9  -6     0.48    -0.80     0.80 <
  -5  10   6     0.10     0.10     1.91 <
   5  10  -6     0.10     1.61     2.51 <
  -4  10   6     1.13    -1.01     1.41 <
   4  10  -6     1.13     0.30     1.11 <
  -3  10   6     1.29    -1.11     1.11 <
   3  10  -6     1.29     1.71     1.41 <
  -2  10   6     0.54    -0.91     1.81 <
   2  10  -6     0.55     0.91     1.21 <
  -1  10   6     1.44    -1.81     1.81 <
   1  10  -6     1.45     1.11     0.91 <
   0  10   6     1.47    -1.11     2.11 <
   0  10  -6     1.47     1.01     0.91 <
  -1  10  -6     0.82     0.70     2.62 <
  -4  11   6     0.86     5.13     3.42 <
   4  11  -6     0.86     0.10     1.21 <
  -3  11   6     2.43     0.30     1.41 <
   3  11  -6     2.44     1.71     1.61 <
  -2  11   6     0.59    -1.51     1.51 <
   2  11  -6     0.59    -1.21     1.41 <
  -1  11   6     0.43    -2.51     2.51 <
   1  11  -6     0.43     1.11     1.21 <
  -8   1   7     1.18     0.80     1.11 <
   8   1  -7     1.19     0.70     1.91 <
  -7   1   7     0.24    -0.50     1.01 <
   7   1  -7     0.24    -0.60     1.71 <
  -6   1   7     2.03     1.11     1.01 <
   6   1  -7     2.03     2.21     0.80 <
  -5   1   7     1.19     0.20     0.80 <
   5   1  -7     1.19     0.91     0.80 <
  -4   1   7     2.19     1.51     0.91 <
   4   1  -7     2.21     2.72     0.80 o
  -3   1   7     3.76     3.82     1.11 o
   3   1  -7     3.75     4.02     0.91 o
  -2   1   7     1.58    -0.40     1.01 <
   2   1  -7     1.58     0.91     0.60 <
  -1   1   7     2.24     0.30     1.91 <
   1   1  -7     2.24     0.20     0.60 <
   0   1   7     8.56     9.76     1.61 o
   0   1  -7     8.54     9.36     1.01 o
  -1   1  -7     6.42     5.94     1.01 o
  -2   1  -7     2.58     2.31     1.01 <
  -3   1  -7     0.84     0.91     1.01 <
  -8   2   7     0.68     0.50     1.11 <
  -7   2   7     1.42    -0.10     0.91 <
   7   2  -7     1.42     1.71     1.21 <
  -6   2   7    12.83     9.86     1.51 o
   6   2  -7    12.83    11.17     1.31 o
  -5   2   7     3.60     3.32     1.11 <
   5   2  -7     3.59     3.72     0.80 o
  -4   2   7     6.85     5.03     1.11 o
   4   2  -7     6.85     5.53     1.01 o
  -3   2   7     2.27     0.60     0.80 <
   3   2  -7     2.27     2.72     0.60 o
  -2   2   7    14.36    10.26     1.51 o
   2   2  -7    14.38    13.48     1.01 o
  -1   2   7     5.37     1.61     1.51 <
   1   2  -7     5.35     4.83     0.80 o
   0   2   7     3.30     4.02     2.21 <
   0   2  -7     3.29     2.92     0.80 o
  -1   2  -7    44.12    51.10     2.31 o
  -2   2  -7     0.69     0.80     0.91 <
  -3   2  -7     1.61     1.41     1.01 <
  -8   3   7     0.59    -0.91     1.81 <
  -7   3   7     0.00    -0.80     1.41 <
  -6   3   7     0.63    -0.20     0.91 <
   6   3  -7     0.64    -0.60     1.61 <
  -5   3   7     0.27     0.10     0.91 <
   5   3  -7     0.27     0.30     0.60 <
  -4   3   7    13.29    11.97     1.41 o
   4   3  -7    13.30    13.98     1.31 o
  -3   3   7    33.05    26.86     3.02 o
   3   3  -7    33.03    31.79     1.81 o
  -2   3   7     2.57     1.41     1.01 <
   2   3  -7     2.57     2.62     0.70 o
  -1   3   7     2.32     0.20     1.21 <
   1   3  -7     2.32     2.11     0.70 <
   0   3   7    29.67    26.05     4.12 o
   0   3  -7    29.69    33.30     1.81 o
  -1   3  -7    33.52    33.70     2.31 o
  -2   3  -7     2.68     3.12     1.01 o
  -8   4   7     0.05    -0.40     1.31 <
  -7   4   7     0.02    -1.01     1.01 <
  -6   4   7     0.52    -0.20     1.01 <
   6   4  -7     0.51     1.91     1.91 <
  -5   4   7     1.90    -0.60     0.91 <
   5   4  -7     1.90     0.70     1.11 <
  -4   4   7     5.09     4.12     1.11 o
   4   4  -7     5.09     5.23     0.91 o
  -3   4   7    13.38    13.88     1.71 o
   3   4  -7    13.38    16.40     1.41 o
  -2   4   7     0.30    -1.01     1.01 <
   2   4  -7     0.30     0.10     0.60 <
  -1   4   7     3.77     3.22     1.91 <
   1   4  -7     3.77     3.22     0.80 o
   0   4   7    17.38    18.91     3.72 o
   0   4  -7    17.38    20.52     1.61 o
  -1   4  -7     3.08     0.91     0.91 <
  -2   4  -7     0.60     0.30     0.91 <
  -8   5   7     0.05    -1.11     1.11 <
  -7   5   7     0.15    -0.91     1.11 <
  -6   5   7     1.65    -0.40     1.01 <
  -5   5   7     2.33     0.70     1.01 <
   5   5  -7     2.33     2.92     1.31 <
  -4   5   7     0.96     0.10     0.91 <
   4   5  -7     0.97     1.41     1.01 <
  -3   5   7    10.94     8.65     1.41 o
   3   5  -7    10.94     9.56     1.41 o
  -2   5   7     0.52    -1.61     1.61 <
   2   5  -7     0.53    -0.50     0.50 <
  -1   5   7     2.27    -1.41     2.51 <
   1   5  -7     2.28     1.41     1.01 <
   0   5   7     3.75     1.91     2.82 <
   0   5  -7     3.74     3.92     0.91 o
  -1   5  -7     0.88    -0.60     0.80 <
  -2   5  -7     0.43    -0.80     0.91 <
  -7   6   7     4.53     4.23     1.61 <
  -6   6   7     0.09    -0.80     1.11 <
  -5   6   7    12.98    10.36     1.71 o
   5   6  -7    12.99    10.46     1.91 o
  -4   6   7    22.23    16.50     2.01 o
   4   6  -7    22.23    18.41     2.11 o
  -3   6   7    39.54    40.94     3.22 o
   3   6  -7    39.54    37.62     3.52 o
  -2   6   7     0.96    -1.91     1.91 <
   2   6  -7     0.95    -0.10     0.60 <
  -1   6   7     1.40     1.21     1.91 <
   1   6  -7     1.40     1.41     0.70 <
   0   6   7     4.30     3.52     3.02 <
   0   6  -7     4.30     3.52     1.01 o
  -1   6  -7     0.41    -0.80     0.80 <
  -2   6  -7     0.10    -1.41     1.41 <
  -7   7   7     0.48    -1.11     2.31 <
  -6   7   7     8.59     6.54     1.71 o
  -5   7   7     7.59     4.43     1.41 o
   5   7  -7     7.60     7.04     2.72 <
  -4   7   7     2.90     0.10     2.11 <
   4   7  -7     2.89     3.32     1.41 <
  -3   7   7     8.28     6.04     2.31 <
   3   7  -7     8.27     8.45     1.81 o
  -2   7   7     2.92    -1.81     1.81 <
   2   7  -7     2.93     2.01     1.01 <
  -1   7   7     0.25    -1.21     1.91 <
   1   7  -7     0.25    -0.80     0.91 <
   0   7   7     0.65     1.01     2.51 <
   0   7  -7     0.65    -0.80     0.80 <
  -1   7  -7     2.04     2.11     1.11 <
  -6   8   7     2.62     1.51     1.41 <
  -5   8   7     1.72    -0.10     2.31 <
   5   8  -7     1.73     1.11     2.11 <
  -4   8   7     0.28    -4.02     4.02 <
   4   8  -7     0.28     0.91     1.31 <
  -3   8   7     3.73    -2.01     2.01 <
   3   8  -7     3.73     2.72     1.61 <
  -2   8   7     3.47     0.10     2.11 <
   2   8  -7     3.48     3.52     1.31 <
  -1   8   7     1.71    -0.50     2.01 <
   1   8  -7     1.70     2.21     0.91 <
   0   8   7     1.09     4.73     2.82 <
   0   8  -7     1.09    -0.60     0.91 <
  -5   9   7     0.07    -1.71     2.11 <
   5   9  -7     0.07     2.82     2.31 <
  -4   9   7     2.14    -2.62     2.62 <
   4   9  -7     2.14     3.12     1.41 <
  -3   9   7     1.17    -2.82     2.82 <
   3   9  -7     1.17     1.81     1.31 <
  -2   9   7     0.72    -2.01     2.01 <
   2   9  -7     0.72     0.20     1.21 <
  -1   9   7     0.43    -1.31     3.02 <
   1   9  -7     0.43     0.50     1.11 <
   0   9  -7     0.49    -1.51     1.51 <
   4  10  -7     1.36     0.00     3.62 <
  -3  10   7     2.31    -1.21     2.31 <
   3  10  -7     2.31     2.21     1.51 <
  -2  10   7     2.58    -2.31     2.31 <
   2  10  -7     2.58     0.20     1.71 <
  -8   0   8     0.17    -0.91     2.31 <
  -7   0   8     4.85     2.72     2.11 <
   7   0  -8     4.85     4.73     2.11 <
  -6   0   8     7.48     5.23     2.11 <
   6   0  -8     7.48     6.84     1.61 o
  -5   0   8     0.01    -0.10     1.41 <
   5   0  -8     0.01     0.20     1.11 <
  -4   0   8     0.10    -1.41     1.41 <
   4   0  -8     0.10     0.10     1.11 <
  -3   0   8    19.42    13.88     2.41 o
   3   0  -8    19.41    19.31     2.31 o
  -2   0   8     4.64    -2.11     2.11 <
   2   0  -8     4.65     3.02     1.51 <
  -1   0   8     5.76     2.72     2.21 <
   1   0  -8     5.75     3.92     1.71 <
   0   0  -8    13.65    14.59     3.02 o
  -1   0  -8     5.50     5.73     1.51 o
  -8   1   8     0.20    -1.11     1.11 <
  -7   1   8     0.14    -1.61     2.01 <
  -6   1   8     0.19    -0.30     1.01 <
   6   1  -8     0.19     0.50     1.91 <
  -5   1   8     1.14    -0.91     1.31 <
   5   1  -8     1.14     1.31     0.80 <
  -4   1   8     3.02    -0.91     1.11 <
   4   1  -8     3.02     4.02     1.01 o
  -3   1   8     2.15    -0.30     1.11 <
   3   1  -8     2.14     1.71     0.91 <
  -2   1   8     1.05    -1.61     1.61 <
   2   1  -8     1.05     1.31     0.80 <
  -1   1   8     1.93    -0.60     2.21 <
   1   1  -8     1.94     0.91     0.80 <
   0   1  -8     5.88     5.23     1.11 o
  -1   1  -8     4.02     3.72     1.21 o
  -8   2   8     0.21    -0.40     1.71 <
  -7   2   8     0.95    -0.50     1.11 <
  -6   2   8     0.55     0.20     1.11 <
   6   2  -8     0.55     0.60     1.71 <
  -5   2   8     3.66     2.31     1.21 <
   5   2  -8     3.66     3.22     1.01 o
  -4   2   8    11.26    11.47     1.61 o
   4   2  -8    11.26    13.28     1.41 o
  -3   2   8     2.35     0.00     1.11 <
   3   2  -8     2.35     2.11     1.01 <
  -2   2   8     0.19    -1.71     1.71 <
   2   2  -8     0.19    -0.80     0.80 <
  -1   2   8     2.07     2.51     2.72 <
   1   2  -8     2.07     3.22     0.91 o
   0   2   8     7.29     8.95     2.62 o
   0   2  -8     7.29     6.64     1.41 o
  -1   2  -8     0.24    -0.20     0.91 <
  -7   3   8     0.34     0.80     1.31 <
  -6   3   8     0.00    -1.11     1.11 <
  -5   3   8     1.31    -0.70     1.11 <
   5   3  -8     1.31    -0.20     1.31 <
  -4   3   8     7.97     4.63     1.31 o
   4   3  -8     7.97     4.12     1.01 o
  -3   3   8     0.56    -1.01     1.01 <
   3   3  -8     0.56    -0.30     0.80 <
  -2   3   8     2.21    -0.91     1.71 <
   2   3  -8     2.21     2.11     1.01 <
  -1   3   8     5.04     1.71     2.82 <
   1   3  -8     5.02     5.33     1.01 o
   0   3   8    10.53    14.89     3.22 o
   0   3  -8    10.54     9.05     1.21 o
  -1   3  -8     1.63     0.50     1.01 <
  -7   4   8     2.85     1.71     1.41 <
  -6   4   8     0.29    -0.10     1.21 <
  -5   4   8     7.04     4.23     1.41 <
   5   4  -8     7.05     7.95     1.91 o
  -4   4   8    24.47    19.92     2.21 o
   4   4  -8    24.47    24.24     2.21 o
  -3   4   8     0.95    -1.91     1.91 <
   3   4  -8     0.95     0.80     0.80 <
  -2   4   8     0.10    -1.81     1.81 <
   2   4  -8     0.10    -0.70     0.80 <
  -1   4   8     1.30    -0.10     2.82 <
   1   4  -8     1.31     1.01     1.11 <
   0   4  -8     2.29     2.62     1.01 <
  -1   4  -8     0.82    -0.80     0.91 <
  -7   5   8     0.34    -0.40     1.61 <
  -6   5   8     1.36    -0.30     1.51 <
  -5   5   8     1.93    -0.70     1.21 <
   5   5  -8     1.93     3.32     1.41 <
  -4   5   8    14.05    10.06     1.81 o
   4   5  -8    14.05    13.48     2.11 o
  -3   5   8     2.74    -2.11     2.11 <
   3   5  -8     2.74     0.91     0.91 <
  -2   5   8     0.51    -1.81     1.81 <
   2   5  -8     0.51     1.21     1.01 <
  -1   5   8     8.01     6.94     3.72 <
   1   5  -8     8.00     6.84     1.31 o
   0   5   8     8.85    13.18     3.32 o
   0   5  -8     8.87     6.94     1.21 o
  -6   6   8     1.71    -1.81     2.41 <
  -5   6   8     0.17    -1.41     1.41 <
   5   6  -8     0.17    -1.11     1.11 <
  -4   6   8     2.76    -2.72     3.42 <
   4   6  -8     2.76     2.62     1.21 <
  -3   6   8     2.02    -1.11     2.21 <
   3   6  -8     2.02     1.01     1.11 <
  -2   6   8     0.34    -1.81     1.81 <
   2   6  -8     0.34    -0.40     0.91 <
  -1   6   8     1.40     0.20     3.32 <
   1   6  -8     1.40     1.51     1.11 <
   0   6   8     2.49     5.03     2.62 <
   0   6  -8     2.49     1.51     1.21 <
  -5   7   8     1.29    -2.31     2.31 <
   5   7  -8     1.29     1.91     2.11 <
  -4   7   8     0.90    -2.82     4.02 <
   4   7  -8     0.90     1.11     1.41 <
  -3   7   8     1.28    -2.11     2.11 <
   3   7  -8     1.28     2.01     1.21 <
  -2   7   8     0.79    -2.41     2.41 <
   2   7  -8     0.79     0.30     1.51 <
  -1   7   8     0.67    -0.20     2.01 <
   1   7  -8     0.67    -0.70     1.01 <
  -4   8   8     0.11    -2.72     2.72 <
   4   8  -8     0.11     0.80     1.41 <
  -3   8   8     0.90    -2.72     2.72 <
   3   8  -8     0.90     0.20     1.21 <
   2   8  -8     3.11     6.14     2.62 <
  -6   1   9     1.52    -1.21     1.21 <
  -5   1   9     3.29     0.20     1.41 <
   5   1  -9     3.29     2.72     1.11 <
  -4   1   9     0.20    -1.11     1.11 <
   4   1  -9     0.20     0.00     1.01 <
  -3   1   9     0.38    -1.61     1.61 <
   3   1  -9     0.38    -0.20     1.01 <
  -2   1   9     1.01    -2.62     2.62 <
   2   1  -9     1.01    -1.01     1.01 <
   1   1  -9     1.82     0.80     1.21 <
  -6   2   9     0.26    -1.11     1.21 <
  -5   2   9     5.83     3.02     1.51 <
   5   2  -9     5.83     7.95     1.91 o
  -4   2   9     0.05    -1.21     1.21 <
   4   2  -9     0.05    -0.30     0.91 <
  -3   2   9     0.68    -1.01     2.72 <
   3   2  -9     0.68    -0.20     0.91 <
  -2   2   9     3.53     1.21     3.22 <
   2   2  -9     3.53     1.81     1.21 <
   1   2  -9     0.91    -0.10     1.11 <
  -6   3   9     0.01    -2.11     2.11 <
  -5   3   9     3.78    -0.40     1.21 <
   5   3  -9     3.78     2.82     1.31 <
  -4   3   9     4.17    -2.31     2.31 <
   4   3  -9     4.16     3.02     1.31 <
  -3   3   9     0.45    -2.21     2.21 <
   3   3  -9     0.45    -1.01     1.21 <
   2   3  -9     0.86     2.11     1.11 <
   1   3  -9     6.18     3.92     1.81 <
  -5   4   9     5.82     1.51     2.51 <
   5   4  -9     5.82     6.94     1.61 o
  -4   4   9     4.94    -1.71     2.31 <
   4   4  -9     4.94     5.03     1.91 <
  -3   4   9     0.10    -2.51     2.51 <
   3   4  -9     0.10    -0.20     1.01 <
  -2   4   9     0.57    -2.82     2.82 <
   2   4  -9     0.57    -0.20     1.31 <
  -4   5   9     0.89    -2.21     2.21 <
   4   5  -9     0.89     1.71     1.31 <
  -3   5   9     0.17    -1.71     3.22 <
   3   5  -9     0.17     0.60     1.21 <
